# Supplementary material for: Development of an miRNA-Array-Based Diagnostic Signature for Periodontitis
Source: Front Genet. 2020 Dec 16;11:577585. doi: 10.3389/fgene.2020.577585 (PMC7772397; doi:10.3389/fgene.2020.577585)
Supplement: Supplementary Table 1 — Comparison of patient characteristics between diseased and control samples within 72 DE-miRNAs. [file Table_1.XLSX]

## Sheet: Supplementary Table 1
	logFC	AveExpr	t	P.Value	adj.P.Val	B	ID	miR
hsa-miR-548aa	-0.0146656	2.45815	-1.06217	0.289448	0.467836	-6.216	MIMAT0018447	hsa-miR-548aa
hsa-miR-548z	-0.00619506	2.38751	-0.610806	0.542025	0.701873	-6.58917	MIMAT0018446	hsa-miR-548z
hsa-miR-550b	-0.0158081	2.35839	-1.80518	0.0725594	0.205916	-5.17079	MIMAT0018445	hsa-miR-550b
hsa-miR-642b	-0.347241	5.90843	-2.21997	0.0275506	0.122165	-4.35946	MIMAT0018444	hsa-miR-642b
hsa-miR-374c	-0.0147146	2.49963	-0.669557	0.503917	0.669901	-6.55193	MIMAT0018443	hsa-miR-374c
hsa-miR-3945	0.00518584	2.65662	0.10746	0.914532	0.950493	-6.76835	MIMAT0018361	hsa-miR-3945
hsa-miR-3944-3p	-0.0262469	2.3201	-1.79381	0.0743624	0.207968	-5.19075	MIMAT0018360	hsa-miR-3944-3p
hsa-miR-3943	-0.00698042	2.43921	-1.01353	0.312041	0.492542	-6.26581	MIMAT0018359	hsa-miR-3943
hsa-miR-3942-5p	-0.0124612	2.41191	-1.41826	0.15768	0.322068	-5.78131	MIMAT0018358	hsa-miR-3942-5p
hsa-miR-3941	-0.0054072	2.36986	-0.911058	0.363368	0.537673	-6.36318	MIMAT0018357	hsa-miR-3941
hsa-miR-3940-3p	-0.140442	2.71641	-1.9377	0.0540761	0.177792	-4.92904	MIMAT0018356	hsa-miR-3940-3p
hsa-miR-3939	0.00225586	2.33753	0.415515	0.678213	0.800552	-6.68846	MIMAT0018355	hsa-miR-3939
hsa-miR-548y	0.0457176	2.5641	1.06496	0.288187	0.467524	-6.21307	MIMAT0018354	hsa-miR-548y
hsa-miR-3938	-0.00698343	2.40634	-1.15638	0.248912	0.427431	-6.11295	MIMAT0018353	hsa-miR-3938
hsa-miR-3937	0.15396	2.89093	2.61876	0.00950472	0.0660636	-3.43008	MIMAT0018352	hsa-miR-3937
hsa-miR-3936	0.0127534	2.34041	1.59883	0.111445	0.260813	-5.51415	MIMAT0018351	hsa-miR-3936
hsa-miR-3935	0.0619114	2.65423	0.996605	0.320168	0.501261	-6.2826	MIMAT0018350	hsa-miR-3935
hsa-miR-3934	0.174389	3.16816	1.73638	0.0840445	0.221706	-5.28975	MIMAT0018349	hsa-miR-3934
hsa-miR-3929	-0.0123013	2.35073	-1.9207	0.0561998	0.180643	-4.96097	MIMAT0018206	hsa-miR-3929
hsa-miR-3928	-0.00349725	2.32949	-0.667324	0.505339	0.67113	-6.55341	MIMAT0018205	hsa-miR-3928
hsa-miR-676	-0.00654555	2.37278	-0.977989	0.329268	0.50959	-6.30074	MIMAT0018204	hsa-miR-676
hsa-miR-676*	-0.0104346	2.35954	-1.58924	0.113596	0.263558	-5.52913	MIMAT0018203	hsa-miR-676*
hsa-miR-3927	-0.00431293	2.41539	-0.601296	0.548328	0.705275	-6.59488	MIMAT0018202	hsa-miR-3927
hsa-miR-3926	0.219166	2.9035	4.29747	2.7e-05	0.000700601	1.98172	MIMAT0018201	hsa-miR-3926
hsa-miR-3925-5p	-0.0259931	2.43109	-1.67337	0.0958263	0.241886	-5.39478	MIMAT0018200	hsa-miR-3925-5p
hsa-miR-3924	-0.000173777	2.45462	-0.0155853	0.987581	0.994202	-6.77395	MIMAT0018199	hsa-miR-3924
hsa-miR-3923	0.263256	2.9969	3.16047	0.00182131	0.0185994	-1.94092	MIMAT0018198	hsa-miR-3923
hsa-miR-3922-3p	-0.0809462	2.44647	-2.09796	0.0371715	0.141637	-4.61472	MIMAT0018197	hsa-miR-3922-3p
hsa-miR-3921	-0.0254418	2.38968	-2.13736	0.0337901	0.135626	-4.5338	MIMAT0018196	hsa-miR-3921
hsa-miR-3920	-0.00850434	2.499	-0.509754	0.610789	0.750541	-6.64525	MIMAT0018195	hsa-miR-3920
hsa-miR-3150b-3p	0.00697868	2.3561	1.06977	0.286018	0.465642	-6.208	MIMAT0018194	hsa-miR-3150b-3p
hsa-miR-3919	-0.000635481	2.34041	-0.102768	0.918251	0.953623	-6.76883	MIMAT0018193	hsa-miR-3919
hsa-miR-3918	0.00652895	2.34931	1.10643	0.269877	0.449128	-6.16866	MIMAT0018192	hsa-miR-3918
hsa-miR-3917	1.11928	4.02168	9.395	1.39e-17	1.87e-14	29.3661	MIMAT0018191	hsa-miR-3917
hsa-miR-3916	0.00646393	2.42017	0.759799	0.448274	0.619133	-6.48811	MIMAT0018190	hsa-miR-3916
hsa-miR-3915	0.00330852	2.44087	0.280386	0.779473	0.873796	-6.73508	MIMAT0018189	hsa-miR-3915
hsa-miR-3914	0.00223473	2.35528	0.307652	0.758669	0.862299	-6.72713	MIMAT0018188	hsa-miR-3914
hsa-miR-3913-5p	-0.0137149	2.37835	-2.24201	0.026065	0.117597	-4.31186	MIMAT0018187	hsa-miR-3913-5p
hsa-miR-3912	-0.00256964	2.41216	-0.325849	0.744882	0.849844	-6.72142	MIMAT0018186	hsa-miR-3912
hsa-miR-3911	-0.340164	4.91847	-1.7036	0.0900178	0.230254	-5.34486	MIMAT0018185	hsa-miR-3911
hsa-miR-3910	-0.00289821	2.37306	-0.518741	0.604518	0.747606	-6.64067	MIMAT0018184	hsa-miR-3910
hsa-miR-3909	-0.00555554	2.29046	-1.06492	0.288204	0.467524	-6.21311	MIMAT0018183	hsa-miR-3909
hsa-miR-3908	0.00334109	2.38827	0.457353	0.647916	0.77773	-6.67036	MIMAT0018182	hsa-miR-3908
hsa-miR-3689b*	0.0314166	2.45928	2.61822	0.00951924	0.0660636	-3.43143	MIMAT0018181	hsa-miR-3689b*
hsa-miR-3907	-0.11415	2.93169	-2.24044	0.0261684	0.117597	-4.31527	MIMAT0018179	hsa-miR-3907
hsa-miR-3180	0.151246	2.44924	2.47426	0.0141885	0.0846285	-3.78348	MIMAT0018178	hsa-miR-3180
hsa-miR-3714	-0.0905811	2.47032	-1.84212	0.0669465	0.198775	-5.10506	MIMAT0018165	hsa-miR-3714
hsa-miR-3713	0.0553256	2.52176	2.32463	0.021101	0.104191	-4.12954	MIMAT0018164	hsa-miR-3713
hsa-miR-3692	-0.00526263	2.31035	-1.11979	0.264152	0.444954	-6.154	MIMAT0018122	hsa-miR-3692
hsa-miR-3692*	-0.376504	3.60098	-1.61328	0.10827	0.256499	-5.49143	MIMAT0018121	hsa-miR-3692*
hsa-miR-3691-5p	-0.00578983	2.32489	-1.11645	0.265578	0.445125	-6.15769	MIMAT0018120	hsa-miR-3691-5p
hsa-miR-3690	-0.00784948	2.33559	-1.47856	0.14084	0.297574	-5.69557	MIMAT0018119	hsa-miR-3690
hsa-miR-3689a-3p	0.011742	2.4201	1.15074	0.251222	0.429755	-6.11937	MIMAT0018118	hsa-miR-3689a-3p
hsa-miR-3689a-5p	-0.00169629	2.38619	-0.26804	0.788946	0.877475	-6.73844	MIMAT0018117	hsa-miR-3689a-5p
hsa-miR-3688-3p	-0.0081927	2.40284	-0.984158	0.326234	0.506919	-6.29477	MIMAT0018116	hsa-miR-3688-3p
hsa-miR-3687	0.00931021	2.34489	1.34646	0.179688	0.345042	-5.87884	MIMAT0018115	hsa-miR-3687
hsa-miR-3686	-0.00423396	2.34685	-0.649635	0.516678	0.680823	-6.56494	MIMAT0018114	hsa-miR-3686
hsa-miR-3685	-0.0956453	2.46143	-2.10379	0.0366536	0.141637	-4.60284	MIMAT0018113	hsa-miR-3685
hsa-miR-3684	-0.0704561	2.40252	-1.96012	0.0513782	0.171856	-4.88651	MIMAT0018112	hsa-miR-3684
hsa-miR-3683	-0.0211241	2.40439	-2.55464	0.011378	0.0742331	-3.58922	MIMAT0018111	hsa-miR-3683
hsa-miR-3682-3p	-0.0283918	3.28085	-0.207699	0.835676	0.903364	-6.75268	MIMAT0018110	hsa-miR-3682-3p
hsa-miR-3681*	-0.0444348	2.42301	-1.79217	0.0746251	0.208078	-5.19361	MIMAT0018109	hsa-miR-3681*
hsa-miR-3681	-1.53e-05	2.29339	-0.00297945	0.997626	0.997896	-6.77407	MIMAT0018108	hsa-miR-3681
hsa-miR-3680*	0.0318278	2.42925	2.95273	0.00352895	0.0323607	-2.54224	MIMAT0018107	hsa-miR-3680*
hsa-miR-3680	-0.001537	2.37942	-0.245547	0.806286	0.887502	-6.74417	MIMAT0018106	hsa-miR-3680
hsa-miR-3679-3p	-0.0776905	3.09554	-1.45287	0.147836	0.308012	-5.73253	MIMAT0018105	hsa-miR-3679-3p
hsa-miR-3679-5p	0.896494	6.98114	5.23156	4.25e-07	2.37e-05	5.93571	MIMAT0018104	hsa-miR-3679-5p
hsa-miR-3678-3p	-0.00880414	2.33842	-1.44378	0.150373	0.311372	-5.74544	MIMAT0018103	hsa-miR-3678-3p
hsa-miR-3678-5p	-0.0113674	2.37956	-1.93372	0.0545672	0.178103	-4.93654	MIMAT0018102	hsa-miR-3678-5p
hsa-miR-3677-3p	0.0149281	2.32	2.12792	0.0345748	0.137483	-4.55331	MIMAT0018101	hsa-miR-3677-3p
hsa-miR-3676	-0.109414	3.6647	-1.11126	0.267798	0.446772	-6.16338	MIMAT0018100	hsa-miR-3676
hsa-miR-3675-3p	-0.118647	3.03617	-1.93659	0.0542123	0.177806	-4.93113	MIMAT0018099	hsa-miR-3675-3p
hsa-miR-3675-5p	-0.00677043	2.36152	-1.00933	0.314043	0.495123	-6.27	MIMAT0018098	hsa-miR-3675-5p
hsa-miR-3674	-0.00697288	2.35967	-1.06258	0.289261	0.467836	-6.21557	MIMAT0018097	hsa-miR-3674
hsa-miR-3673	-0.0182153	2.40657	-2.4124	0.0167559	0.0921991	-3.92903	MIMAT0018096	hsa-miR-3673
hsa-miR-3672	-0.0051326	2.3984	-0.6948	0.487992	0.65743	-6.53489	MIMAT0018095	hsa-miR-3672
hsa-miR-3671	0.00334585	2.37186	0.498861	0.618429	0.756481	-6.6507	MIMAT0018094	hsa-miR-3671
hsa-miR-3670	-0.0286578	2.4056	-2.18523	0.0300402	0.126453	-4.43352	MIMAT0018093	hsa-miR-3670
hsa-miR-3669	-0.00745538	2.39027	-0.970145	0.333152	0.512659	-6.30829	MIMAT0018092	hsa-miR-3669
hsa-miR-3668	-0.00211578	2.37368	-0.293309	0.769592	0.870138	-6.73141	MIMAT0018091	hsa-miR-3668
hsa-miR-3667-3p	-0.0659619	2.43136	-2.46444	0.0145713	0.0861498	-3.80683	MIMAT0018090	hsa-miR-3667-3p
hsa-miR-3667-5p	0.23334	3.04891	2.63777	0.00900528	0.0641732	-3.38219	MIMAT0018089	hsa-miR-3667-5p
hsa-miR-3666	-0.0136927	2.36888	-1.85666	0.0648391	0.198138	-5.07884	MIMAT0018088	hsa-miR-3666
hsa-miR-3665	0.189296	8.98406	1.4154	0.158514	0.322288	-5.78528	MIMAT0018087	hsa-miR-3665
hsa-miR-3664-5p	0.0028546	2.34494	0.46504	0.642412	0.773635	-6.66685	MIMAT0018086	hsa-miR-3664-5p
hsa-miR-3663-3p	0.0538575	6.26763	0.387012	0.699161	0.818826	-6.6998	MIMAT0018085	hsa-miR-3663-3p
hsa-miR-3663-5p	0.0715413	2.45386	4.50625	1.12e-05	0.000352581	2.81153	MIMAT0018084	hsa-miR-3663-5p
hsa-miR-3662	-0.00271176	2.37818	-0.459811	0.646154	0.776306	-6.66925	MIMAT0018083	hsa-miR-3662
hsa-miR-3661	-0.000744556	2.31062	-0.140402	0.888484	0.93277	-6.7643	MIMAT0018082	hsa-miR-3661
hsa-miR-3660	0.0116294	2.38601	1.70385	0.0899714	0.230254	-5.34445	MIMAT0018081	hsa-miR-3660
hsa-miR-3659	-0.144905	2.5289	-5.50462	1.13e-07	1.01e-05	7.20353	MIMAT0018080	hsa-miR-3659
hsa-miR-1273e	0.161038	2.76375	3.71458	0.000264395	0.00428764	-0.159047	MIMAT0018079	hsa-miR-1273e
hsa-miR-3658	-0.00453639	2.35572	-0.865389	0.387868	0.56402	-6.40327	MIMAT0018078	hsa-miR-3658
hsa-miR-3657	-0.0139887	2.43369	-1.15295	0.250314	0.428746	-6.11686	MIMAT0018077	hsa-miR-3657
hsa-miR-3656	0.342725	7.54694	2.18683	0.029922	0.126441	-4.43015	MIMAT0018076	hsa-miR-3656
hsa-miR-3655	-0.00345252	2.34985	-0.589595	0.556131	0.709852	-6.60178	MIMAT0018075	hsa-miR-3655
hsa-miR-3654	-0.320092	2.98442	-2.70154	0.00749791	0.0552305	-3.21921	MIMAT0018074	hsa-miR-3654
hsa-miR-3653	0.244343	6.61941	1.39703	0.163962	0.330375	-5.81066	MIMAT0018073	hsa-miR-3653
hsa-miR-3652	0.86088	5.22947	4.7433	4.01e-06	0.000150026	3.7922	MIMAT0018072	hsa-miR-3652
hsa-miR-3651	0.338089	5.80306	2.06479	0.0402403	0.148092	-4.68175	MIMAT0018071	hsa-miR-3651
hsa-miR-3650	-0.0119874	2.39735	-1.50192	0.134704	0.288641	-5.66141	MIMAT0018070	hsa-miR-3650
hsa-miR-3649	-0.016409	2.33863	-3.22309	0.00148208	0.0162426	-1.75239	MIMAT0018069	hsa-miR-3649
hsa-miR-3648	-0.154895	3.92019	-0.877433	0.38131	0.558096	-6.39289	MIMAT0018068	hsa-miR-3648
hsa-miR-3647-3p	0.0209253	2.52281	0.819246	0.413627	0.589949	-6.44169	MIMAT0018067	hsa-miR-3647-3p
hsa-miR-3647-5p	0.0780031	2.51176	2.54521	0.0116796	0.0753303	-3.6123	MIMAT0018066	hsa-miR-3647-5p
hsa-miR-3646	-0.0255837	3.02867	-0.478768	0.63263	0.765516	-6.66043	MIMAT0018065	hsa-miR-3646
hsa-miR-3622b-3p	-0.167993	2.40395	-1.96848	0.050402	0.169991	-4.87053	MIMAT0018006	hsa-miR-3622b-3p
hsa-miR-3622b-5p	0.0511506	2.49796	2.62456	0.00934988	0.0656439	-3.41551	MIMAT0018005	hsa-miR-3622b-5p
hsa-miR-3622a-3p	-0.135102	2.52118	-1.76435	0.0792083	0.215954	-5.24193	MIMAT0018004	hsa-miR-3622a-3p
hsa-miR-3622a-5p	0.0117481	2.353	1.42773	0.154938	0.319352	-5.76807	MIMAT0018003	hsa-miR-3622a-5p
hsa-miR-3621	0.0250856	2.47088	1.34013	0.181733	0.347976	-5.88719	MIMAT0018002	hsa-miR-3621
hsa-miR-3620	-0.0297827	2.7826	-0.852805	0.394793	0.572238	-6.41395	MIMAT0018001	hsa-miR-3620
hsa-miR-23c	-0.0954244	3.32828	-1.11922	0.264398	0.444954	-6.15464	MIMAT0018000	hsa-miR-23c
hsa-miR-3619-5p	0.00192902	2.35611	0.231553	0.817124	0.894672	-6.74748	MIMAT0017999	hsa-miR-3619-5p
hsa-miR-3618	-5.67e-05	2.38033	-0.00888123	0.992923	0.995878	-6.77403	MIMAT0017998	hsa-miR-3618
hsa-miR-3617	0.00891468	2.3962	1.22484	0.222086	0.398101	-6.03267	MIMAT0017997	hsa-miR-3617
hsa-miR-3616-3p	0.0356242	2.47982	3.67782	0.000302715	0.0045606	-0.285072	MIMAT0017996	hsa-miR-3616-3p
hsa-miR-3616-5p	-0.00484377	2.3618	-0.813111	0.417127	0.593756	-6.44664	MIMAT0017995	hsa-miR-3616-5p
hsa-miR-3615	-0.0154372	2.32524	-1.62219	0.106346	0.255222	-5.47731	MIMAT0017994	hsa-miR-3615
hsa-miR-3614-3p	-0.00500759	2.41795	-0.502471	0.615892	0.755435	-6.64891	MIMAT0017993	hsa-miR-3614-3p
hsa-miR-3614-5p	0.175675	3.64095	1.83447	0.0680791	0.199553	-5.11878	MIMAT0017992	hsa-miR-3614-5p
hsa-miR-3613-3p	-0.147762	3.05783	-2.41235	0.0167578	0.0921991	-3.92913	MIMAT0017991	hsa-miR-3613-3p
hsa-miR-3613-5p	0.0330021	2.48619	1.0861	0.278747	0.46048	-6.19064	MIMAT0017990	hsa-miR-3613-5p
hsa-miR-3612	-0.0122253	2.34342	-2.45594	0.0149099	0.0877667	-3.82696	MIMAT0017989	hsa-miR-3612
hsa-miR-3611	0.00335085	2.33666	0.452796	0.651189	0.779577	-6.67242	MIMAT0017988	hsa-miR-3611
hsa-miR-3610	-0.247058	3.41267	-1.42282	0.156356	0.320804	-5.77495	MIMAT0017987	hsa-miR-3610
hsa-miR-3609	0.108253	2.61382	3.81313	0.000183008	0.00333372	0.184191	MIMAT0017986	hsa-miR-3609
hsa-miR-3607-3p	-0.0232997	2.49978	-0.579356	0.563005	0.713951	-6.60771	MIMAT0017985	hsa-miR-3607-3p
hsa-miR-3607-5p	0.0689902	2.74004	1.41547	0.158494	0.322288	-5.78518	MIMAT0017984	hsa-miR-3607-5p
hsa-miR-3606	0.00283893	2.42897	0.325479	0.745161	0.849844	-6.72154	MIMAT0017983	hsa-miR-3606
hsa-miR-3605-3p	-0.112286	2.45084	-1.77508	0.0774149	0.213843	-5.22339	MIMAT0017982	hsa-miR-3605-3p
hsa-miR-3605-5p	0.0217475	2.55697	0.732108	0.464965	0.638261	-6.50855	MIMAT0017981	hsa-miR-3605-5p
hsa-miR-2355-3p	-0.00999115	2.3846	-1.22947	0.220349	0.395925	-6.02708	MIMAT0017950	hsa-miR-2355-3p
hsa-miR-3200-5p	-0.00386454	2.34273	-0.500021	0.617613	0.756169	-6.65012	MIMAT0017392	hsa-miR-3200-5p
hsa-miR-2277-5p	-0.0111613	2.31693	-1.60386	0.110331	0.260137	-5.50626	MIMAT0017352	hsa-miR-2277-5p
hsa-miR-4328	0.000261497	2.39776	0.0392389	0.968739	0.981561	-6.77331	MIMAT0016926	hsa-miR-4328
hsa-miR-500b	-0.105773	2.43195	-1.81021	0.0717724	0.204977	-5.1619	MIMAT0016925	hsa-miR-500b
hsa-miR-4330	-0.0101567	2.34837	-1.33915	0.18205	0.34809	-5.88848	MIMAT0016924	hsa-miR-4330
hsa-miR-4329	-0.0493397	2.38463	-2.02257	0.0444571	0.15696	-4.76558	MIMAT0016923	hsa-miR-4329
hsa-miR-4291	-0.382738	5.29557	-2.95039	0.00355465	0.0323762	-2.54881	MIMAT0016922	hsa-miR-4291
hsa-miR-4290	-0.117174	2.82615	-0.991444	0.322674	0.503431	-6.28766	MIMAT0016921	hsa-miR-4290
hsa-miR-4289	-0.00233265	2.35857	-0.443234	0.658079	0.785035	-6.67666	MIMAT0016920	hsa-miR-4289
hsa-miR-4292	0.000445811	2.30349	0.0840936	0.933067	0.963811	-6.77057	MIMAT0016919	hsa-miR-4292
hsa-miR-4288	-0.0202764	2.37538	-2.37428	0.018535	0.0950727	-4.01697	MIMAT0016918	hsa-miR-4288
hsa-miR-4287	-0.0249436	2.38192	-2.02785	0.0439093	0.155789	-4.75517	MIMAT0016917	hsa-miR-4287
hsa-miR-4286	-0.588215	9.00542	-3.35488	0.000950871	0.0112436	-1.34483	MIMAT0016916	hsa-miR-4286
hsa-miR-4284	0.24682	8.30445	1.77597	0.0772674	0.213843	-5.22184	MIMAT0016915	hsa-miR-4284
hsa-miR-4283	-0.00413812	2.3241	-0.796239	0.426842	0.600224	-6.46007	MIMAT0016914	hsa-miR-4283
hsa-miR-4285	-0.010365	2.30243	-1.98753	0.0482361	0.164613	-4.83388	MIMAT0016913	hsa-miR-4285
hsa-miR-4282	0.00251698	2.43452	0.272939	0.785183	0.875456	-6.73713	MIMAT0016912	hsa-miR-4282
hsa-miR-4280	0.00502479	2.36645	0.806594	0.420864	0.595304	-6.45186	MIMAT0016911	hsa-miR-4280
hsa-miR-4278	-0.00952464	2.32548	-1.35116	0.178178	0.34312	-5.87259	MIMAT0016910	hsa-miR-4278
hsa-miR-4279	-0.0619545	2.40273	-2.01112	0.0456631	0.158835	-4.78802	MIMAT0016909	hsa-miR-4279
hsa-miR-4277	-0.0172906	2.36656	-2.66127	0.00842067	0.0610272	-3.32255	MIMAT0016908	hsa-miR-4277
hsa-miR-4281	0.0879971	10.2579	0.588375	0.556948	0.709852	-6.60249	MIMAT0016907	hsa-miR-4281
hsa-miR-4274	-0.0743505	3.30639	-0.972029	0.332217	0.512234	-6.30648	MIMAT0016906	hsa-miR-4274
hsa-miR-4275	-0.0286665	2.43638	-1.76884	0.0784527	0.215457	-5.23417	MIMAT0016905	hsa-miR-4275
hsa-miR-4276	-0.0072895	2.33905	-1.22995	0.220168	0.395925	-6.02649	MIMAT0016904	hsa-miR-4276
hsa-miR-4273	-0.00218517	2.34888	-0.364757	0.715681	0.830239	-6.70809	MIMAT0016903	hsa-miR-4273
hsa-miR-4272	0.004076	2.34889	0.644615	0.519919	0.683091	-6.56816	MIMAT0016902	hsa-miR-4272
hsa-miR-4271	0.620785	5.32349	3.69081	0.000288612	0.00447183	-0.240667	MIMAT0016901	hsa-miR-4271
hsa-miR-4270	0.29293	7.41919	1.64029	0.102526	0.252225	-5.44841	MIMAT0016900	hsa-miR-4270
hsa-miR-4264	-0.0137779	2.36633	-2.19188	0.0295489	0.125599	-4.41943	MIMAT0016899	hsa-miR-4264
hsa-miR-4263	-0.0103375	2.33858	-1.56425	0.119348	0.272218	-5.56772	MIMAT0016898	hsa-miR-4263
hsa-miR-4269	-0.0246279	2.47312	-1.11546	0.265999	0.445125	-6.15877	MIMAT0016897	hsa-miR-4269
hsa-miR-4268	-0.0177539	2.35147	-2.06975	0.039768	0.147678	-4.67179	MIMAT0016896	hsa-miR-4268
hsa-miR-2355-5p	0.000731879	2.37787	0.062153	0.950503	0.971695	-6.77216	MIMAT0016895	hsa-miR-2355-5p
hsa-miR-4262	-0.0127463	2.3647	-1.82945	0.06883	0.199963	-5.12775	MIMAT0016894	hsa-miR-4262
hsa-miR-4267	-0.00653627	2.32389	-1.2642	0.207637	0.381989	-5.98444	MIMAT0016893	hsa-miR-4267
hsa-miR-4266	-0.00658915	2.31446	-1.2058	0.229329	0.404098	-6.05546	MIMAT0016892	hsa-miR-4266
hsa-miR-4265	0.00169213	2.34779	0.269564	0.787775	0.876896	-6.73803	MIMAT0016891	hsa-miR-4265
hsa-miR-4261	-0.015327	2.57758	-0.731093	0.465583	0.638459	-6.50928	MIMAT0016890	hsa-miR-4261
hsa-miR-4327	0.340541	4.78415	2.49186	0.0135252	0.0817576	-3.74145	MIMAT0016889	hsa-miR-4327
hsa-miR-4326	-0.131822	2.45153	-2.0106	0.0457181	0.158835	-4.78903	MIMAT0016888	hsa-miR-4326
hsa-miR-4325	-0.00379428	2.35867	-0.623507	0.533666	0.693714	-6.58141	MIMAT0016887	hsa-miR-4325
hsa-miR-4252	-0.0127169	2.39065	-0.94575	0.345424	0.523181	-6.33137	MIMAT0016886	hsa-miR-4252
hsa-miR-4255	0.0407853	2.39147	1.48273	0.139729	0.296155	-5.68951	MIMAT0016885	hsa-miR-4255
hsa-miR-4254	-0.069277	2.53399	-0.67439	0.500847	0.669119	-6.54872	MIMAT0016884	hsa-miR-4254
hsa-miR-4251	0.0188422	2.38896	1.7131	0.0882519	0.228337	-5.32899	MIMAT0016883	hsa-miR-4251
hsa-miR-4253	-0.0300925	2.71631	-0.701668	0.483707	0.653343	-6.53014	MIMAT0016882	hsa-miR-4253
hsa-miR-4260	0.0363574	2.43373	3.36026	0.000933536	0.0111363	-1.32789	MIMAT0016881	hsa-miR-4260
hsa-miR-4259	0.265717	2.8119	5.41753	1.73e-07	1.38e-05	6.79402	MIMAT0016880	hsa-miR-4259
hsa-miR-4258	-0.0827107	2.40413	-2.112	0.0359345	0.139999	-4.58605	MIMAT0016879	hsa-miR-4258
hsa-miR-4257	0.165931	4.57483	0.980622	0.327971	0.508751	-6.2982	MIMAT0016878	hsa-miR-4257
hsa-miR-4256	-0.00365936	2.33324	-0.660669	0.509589	0.675443	-6.55778	MIMAT0016877	hsa-miR-4256
hsa-miR-4324	-0.0931617	2.48297	-2.61526	0.00959937	0.0660636	-3.43886	MIMAT0016876	hsa-miR-4324
hsa-miR-4323	-0.165982	2.99374	-2.4443	0.0153845	0.0883714	-3.85439	MIMAT0016875	hsa-miR-4323
hsa-miR-4321	-0.016863	2.40138	-1.63675	0.103265	0.253265	-5.45409	MIMAT0016874	hsa-miR-4321
hsa-miR-4322	0.0345034	2.72136	0.919344	0.359029	0.535808	-6.35569	MIMAT0016873	hsa-miR-4322
hsa-miR-4317	-0.13165	2.72058	-2.9006	0.00414365	0.0353521	-2.68729	MIMAT0016872	hsa-miR-4317
hsa-miR-4320	-0.00810342	2.39678	-0.918367	0.359539	0.535808	-6.35658	MIMAT0016871	hsa-miR-4320
hsa-miR-4319	-0.000148228	2.368	-0.0224399	0.98212	0.991751	-6.77382	MIMAT0016870	hsa-miR-4319
hsa-miR-4318	-0.0129943	2.37169	-2.1614	0.0318595	0.132143	-4.48371	MIMAT0016869	hsa-miR-4318
hsa-miR-4314	0.11061	2.62461	3.16671	0.00178451	0.0185994	-1.92227	MIMAT0016868	hsa-miR-4314
hsa-miR-4316	0.0253116	2.38275	2.5078	0.0129485	0.0798356	-3.70315	MIMAT0016867	hsa-miR-4316
hsa-miR-4315	0.00694823	2.39835	1.10967	0.26848	0.447355	-6.16512	MIMAT0016866	hsa-miR-4315
hsa-miR-4313	-0.376882	4.74468	-2.72499	0.00700361	0.0523646	-3.15837	MIMAT0016865	hsa-miR-4313
hsa-miR-4312	-0.132348	3.00524	-1.97101	0.0501099	0.169814	-4.86568	MIMAT0016864	hsa-miR-4312
hsa-miR-4311	0.0233913	2.39674	2.06397	0.0403189	0.148092	-4.6834	MIMAT0016863	hsa-miR-4311
hsa-miR-4310	-0.122328	3.33036	-1.34224	0.181047	0.347157	-5.8844	MIMAT0016862	hsa-miR-4310
hsa-miR-4308	-0.0335739	2.41692	-1.63087	0.1045	0.253355	-5.46348	MIMAT0016861	hsa-miR-4308
hsa-miR-4307	-0.0100788	2.51182	-0.195169	0.84546	0.906871	-6.75518	MIMAT0016860	hsa-miR-4307
hsa-miR-4309	-0.00483623	2.33439	-0.966261	0.335087	0.513876	-6.312	MIMAT0016859	hsa-miR-4309
hsa-miR-4306	0.783687	5.93773	4.74537	3.97e-06	0.000150026	3.80095	MIMAT0016858	hsa-miR-4306
hsa-miR-4305	-0.0559217	2.37492	-2.39829	0.017396	0.0937428	-3.96173	MIMAT0016857	hsa-miR-4305
hsa-miR-4303	0.053345	2.42441	4.66049	5.77e-06	0.000204729	3.44504	MIMAT0016856	hsa-miR-4303
hsa-miR-4302	-0.00981172	2.3471	-1.58261	0.115099	0.26522	-5.53942	MIMAT0016855	hsa-miR-4302
hsa-miR-4304	0.0264924	2.44825	1.74249	0.082969	0.219729	-5.27937	MIMAT0016854	hsa-miR-4304
hsa-miR-4300	0.00537801	2.3595	1.04675	0.296487	0.47466	-6.23204	MIMAT0016853	hsa-miR-4300
hsa-miR-4298	0.476188	5.88696	2.76828	0.0061679	0.0486218	-3.04477	MIMAT0016852	hsa-miR-4298
hsa-miR-4299	0.799974	7.54789	4.15284	4.87e-05	0.00111292	1.42604	MIMAT0016851	hsa-miR-4299
hsa-miR-4301	-0.024352	2.41084	-1.76145	0.0796993	0.216166	-5.24692	MIMAT0016850	hsa-miR-4301
hsa-miR-4294	0.0358396	2.4715	2.53952	0.0118653	0.0758033	-3.62622	MIMAT0016849	hsa-miR-4294
hsa-miR-4293	-0.00764083	2.31576	-1.28379	0.200708	0.372665	-5.95989	MIMAT0016848	hsa-miR-4293
hsa-miR-378c	0.0607011	2.4661	2.38325	0.0181018	0.0945552	-3.99639	MIMAT0016847	hsa-miR-378c
hsa-miR-4297	-0.127073	2.45876	-1.7647	0.0791497	0.215954	-5.24133	MIMAT0016846	hsa-miR-4297
hsa-miR-4296	-0.000125446	2.35113	-0.0214322	0.982922	0.991751	-6.77385	MIMAT0016845	hsa-miR-4296
hsa-miR-4295	-0.0127256	2.40057	-1.51414	0.131579	0.285351	-5.64334	MIMAT0016844	hsa-miR-4295
hsv2-miR-H6*	-0.119389	2.68333	-0.908053	0.364949	0.538851	-6.36588	MIMAT0015652	hsv2-miR-H6*
hsv2-miR-H6	-0.0771873	5.32808	-0.513354	0.608273	0.749947	-6.64343	MIMAT0015651	hsv2-miR-H6
hsv2-miR-H5	-0.0423391	2.45428	-1.30098	0.19477	0.365669	-5.93803	MIMAT0015650	hsv2-miR-H5
hsa-miR-3065-3p	-0.00384094	2.4288	-0.44613	0.655989	0.78393	-6.67539	MIMAT0015378	hsa-miR-3065-3p
hsa-miR-3126-3p	-0.0135116	2.36574	-1.74789	0.0820262	0.218947	-5.27016	MIMAT0015377	hsa-miR-3126-3p
hsv2-miR-H9-5p	0.186612	2.63913	2.69167	0.00771522	0.0565224	-3.24468	MIMAT0015376	hsv2-miR-H9-5p
hsv2-miR-H7-3p	-0.144801	3.16886	-2.40551	0.0170657	0.0924768	-3.94501	MIMAT0015375	hsv2-miR-H7-3p
hsv1-miR-H6-5p	0.321319	3.59917	2.92789	0.00381064	0.033314	-2.61166	MIMAT0015281	hsv1-miR-H6-5p
hsv1-miR-H5-5p	-0.0145091	2.36649	-1.83494	0.0680076	0.199553	-5.11792	MIMAT0015280	hsv1-miR-H5-5p
hsv1-miR-H3*	0.0255309	2.37161	2.02235	0.0444799	0.15696	-4.76601	MIMAT0015279	hsv1-miR-H3*
kshv-miR-K12-12	-0.0206817	2.33939	-1.8185	0.0704923	0.202609	-5.14723	MIMAT0015238	kshv-miR-K12-12
hsv1-miR-H1*	-0.154918	2.98104	-1.26953	0.205734	0.379904	-5.9778	MIMAT0015220	hsv1-miR-H1*
kshv-miR-K12-5*	-0.0704811	3.33496	-0.443951	0.657561	0.785035	-6.67635	MIMAT0015218	kshv-miR-K12-5*
kshv-miR-K12-7*	-0.148607	3.83991	-0.549952	0.582969	0.728306	-6.62415	MIMAT0015217	kshv-miR-K12-7*
kshv-miR-K12-8*	-0.0769897	3.44338	-1.07787	0.282399	0.4626	-6.19943	MIMAT0015216	kshv-miR-K12-8*
kshv-miR-K12-2*	0.0146612	2.39051	2.0021	0.0466324	0.160358	-4.80561	MIMAT0015215	kshv-miR-K12-2*
kshv-miR-K12-1*	-0.137533	2.48035	-1.79504	0.0741656	0.207849	-5.18859	MIMAT0015214	kshv-miR-K12-1*
kshv-miR-K12-11*	-9.33e-05	2.42917	-0.0135755	0.989182	0.994346	-6.77398	MIMAT0015213	kshv-miR-K12-11*
kshv-miR-K12-10a*	0.00656117	2.38062	0.168674	0.866225	0.917259	-6.75996	MIMAT0015212	kshv-miR-K12-10a*
hsa-miR-1273d	0.0772948	2.46644	4.49397	1.19e-05	0.000355046	2.76182	MIMAT0015090	hsa-miR-1273d
hsa-miR-3202	0.186023	2.78281	3.79216	0.000198031	0.00346682	0.110513	MIMAT0015089	hsa-miR-3202
hsa-miR-514b-3p	0.0356316	2.46103	1.21082	0.227402	0.402961	-6.04948	MIMAT0015088	hsa-miR-514b-3p
hsa-miR-514b-5p	0.258092	3.07384	3.67622	0.000304491	0.0045606	-0.290518	MIMAT0015087	hsa-miR-514b-5p
hsa-miR-3201	0.0075941	2.30581	1.13238	0.258838	0.438885	-6.14003	MIMAT0015086	hsa-miR-3201
hsa-miR-3200-3p	-0.00948455	2.36498	-1.46301	0.145042	0.304252	-5.71801	MIMAT0015085	hsa-miR-3200-3p
hsa-miR-3199	-0.00410165	2.36086	-0.597517	0.550842	0.706306	-6.59712	MIMAT0015084	hsa-miR-3199
hsa-miR-3198	0.475179	6.95739	2.9323	0.00375913	0.033314	-2.59937	MIMAT0015083	hsa-miR-3198
hsa-miR-3197	-0.0109092	2.42894	-1.07329	0.284441	0.464759	-6.20428	MIMAT0015082	hsa-miR-3197
hsa-miR-548x_v16.0	-0.0198505	2.48943	-1.78069	0.0764903	0.212596	-5.21365	MIMAT0015081	hsa-miR-548x_v16.0
hsa-miR-3196	0.201786	7.94544	1.56078	0.120165	0.273058	-5.57304	MIMAT0015080	hsa-miR-3196
hsa-miR-3195	-0.297152	6.38947	-2.33871	0.0203434	0.101944	-4.09785	MIMAT0015079	hsa-miR-3195
hsa-miR-3194-5p	0.229403	3.79796	1.60479	0.110128	0.260137	-5.50481	MIMAT0015078	hsa-miR-3194-5p
hsa-miR-3193	0.00972267	2.3491	1.36698	0.173174	0.339301	-5.85146	MIMAT0015077	hsa-miR-3193
hsa-miR-3192	-0.000385563	2.36045	-0.0484883	0.961376	0.979094	-6.77291	MIMAT0015076	hsa-miR-3192
hsa-miR-3191	0.00463044	2.28704	0.841661	0.400989	0.57811	-6.42329	MIMAT0015075	hsa-miR-3191
hsa-miR-3190	-0.0357028	2.49875	-1.2474	0.213719	0.388267	-6.00522	MIMAT0015073	hsa-miR-3190
hsa-miR-320e	-0.0506123	7.67181	-0.647919	0.517784	0.681615	-6.56604	MIMAT0015072	hsa-miR-320e
hsa-miR-3189-3p	0.060795	2.47418	3.73219	0.000247706	0.00412231	-0.098287	MIMAT0015071	hsa-miR-3189-3p
hsa-miR-3188	-0.109816	3.98779	-0.903529	0.367338	0.540581	-6.36993	MIMAT0015070	hsa-miR-3188
hsa-miR-3187-3p	0.0234301	2.35184	2.10627	0.0364351	0.14154	-4.59777	MIMAT0015069	hsa-miR-3187-3p
hsa-miR-3186-3p	0.0259733	2.44108	2.00686	0.0461184	0.158997	-4.79633	MIMAT0015068	hsa-miR-3186-3p
hsa-miR-3186-5p	0.00278569	2.42536	0.278972	0.780556	0.873912	-6.73547	MIMAT0015067	hsa-miR-3186-5p
hsa-miR-3065-5p	-0.00159206	2.42859	-0.20291	0.839413	0.904334	-6.75365	MIMAT0015066	hsa-miR-3065-5p
hsa-miR-3185	0.0100812	2.36566	1.32316	0.187303	0.355611	-5.90942	MIMAT0015065	hsa-miR-3185
hsa-miR-3184	-0.0219207	2.36296	-2.65297	0.00862327	0.0621613	-3.34369	MIMAT0015064	hsa-miR-3184
hsa-miR-3183	-0.0110002	2.28047	-2.2404	0.0261714	0.117597	-4.31536	MIMAT0015063	hsa-miR-3183
hsa-miR-3182	-0.00662571	2.36909	-0.954316	0.341082	0.520701	-6.32333	MIMAT0015062	hsa-miR-3182
hsa-miR-3181	0.00441732	2.29416	0.708336	0.479566	0.649355	-6.52549	MIMAT0015061	hsa-miR-3181
hsa-miR-548w	0.000758737	2.43185	0.0386826	0.969182	0.981561	-6.77333	MIMAT0015060	hsa-miR-548w
hsa-miR-3180-3p	0.0104465	2.47359	0.683461	0.495111	0.663429	-6.54262	MIMAT0015058	hsa-miR-3180-3p
hsa-miR-3180-5p	-0.0966676	3.13289	-1.53723	0.125827	0.278058	-5.6088	MIMAT0015057	hsa-miR-3180-5p
hsa-miR-3179	-0.0058053	2.35055	-1.05296	0.293638	0.472344	-6.22561	MIMAT0015056	hsa-miR-3179
hsa-miR-3178	0.00101395	2.29533	0.161762	0.871657	0.919557	-6.76109	MIMAT0015055	hsa-miR-3178
hsa-miR-3177-3p	0.0292119	2.40825	3.28407	0.001209	0.013743	-1.56564	MIMAT0015054	hsa-miR-3177-3p
hsa-miR-3176	0.174704	2.59067	2.48652	0.0137233	0.082585	-3.75422	MIMAT0015053	hsa-miR-3176
hsa-miR-3175	-0.00701059	2.30009	-1.44861	0.14902	0.309545	-5.73858	MIMAT0015052	hsa-miR-3175
hsa-miR-3174	-0.018808	2.50753	-1.0817	0.280696	0.46251	-6.19535	MIMAT0015051	hsa-miR-3174
hsa-miR-323b-3p	-0.000762451	2.27843	-0.122339	0.902754	0.941882	-6.76665	MIMAT0015050	hsa-miR-323b-3p
hsa-miR-1193	0.00764964	2.32308	0.662155	0.508638	0.674847	-6.55681	MIMAT0015049	hsa-miR-1193
hsa-miR-3173-3p	0.0270895	2.42137	2.41907	0.0164605	0.0913118	-3.9135	MIMAT0015048	hsa-miR-3173-3p
hsa-miR-3171	-0.00222103	2.48724	-0.190534	0.849085	0.909482	-6.75607	MIMAT0015046	hsa-miR-3171
hsa-miR-3170	0.0273482	2.39099	1.55423	0.121719	0.273058	-5.58304	MIMAT0015045	hsa-miR-3170
hsa-miR-3169	-0.00268662	2.30904	-0.562382	0.574489	0.721819	-6.6173	MIMAT0015044	hsa-miR-3169
hsa-miR-3168	-0.0149716	2.34598	-3.00389	0.00300805	0.0283556	-2.39761	MIMAT0015043	hsa-miR-3168
hsa-miR-3167	-0.017154	2.35383	-2.3013	0.0224112	0.108281	-4.18167	MIMAT0015042	hsa-miR-3167
hsa-miR-1260b	-0.972919	7.78454	-5.21581	4.58e-07	2.37e-05	5.86409	MIMAT0015041	hsa-miR-1260b
hsa-miR-3166	-0.0267585	2.38215	-2.09816	0.0371536	0.141637	-4.61432	MIMAT0015040	hsa-miR-3166
hsa-miR-3165	-0.00974452	2.35343	-1.94853	0.0527591	0.17474	-4.90857	MIMAT0015039	hsa-miR-3165
hsa-miR-3164	0.00189562	2.43504	0.181812	0.855915	0.913607	-6.75768	MIMAT0015038	hsa-miR-3164
hsa-miR-3163	0.016152	2.39622	1.72732	0.0856634	0.225373	-5.30509	MIMAT0015037	hsa-miR-3163
hsa-miR-3162-5p	0.0561896	8.82403	0.332353	0.739973	0.8482	-6.71929	MIMAT0015036	hsa-miR-3162-5p
hsa-miR-3161	0.0202604	2.43838	1.99266	0.0476667	0.163083	-4.82396	MIMAT0015035	hsa-miR-3161
hsa-miR-3160-3p	-0.0114732	2.34368	-2.07383	0.0393833	0.147469	-4.66359	MIMAT0015034	hsa-miR-3160-3p
hsa-miR-3159	0.0265888	2.36993	3.37747	0.00088001	0.0109838	-1.2735	MIMAT0015033	hsa-miR-3159
hsa-miR-3158-3p	-0.00656182	2.3763	-0.568392	0.57041	0.719283	-6.61394	MIMAT0015032	hsa-miR-3158-3p
hsa-miR-3157-5p	0.000280544	2.35503	0.0428576	0.965858	0.981143	-6.77316	MIMAT0015031	hsa-miR-3157-5p
hsa-miR-3156-5p	-0.791522	4.73628	-4.85002	2.49e-06	0.000101564	4.24672	MIMAT0015030	hsa-miR-3156-5p
hsa-miR-3155	0.00391383	2.36373	0.759873	0.44823	0.619133	-6.48805	MIMAT0015029	hsa-miR-3155
hsa-miR-3154	0.120776	2.64676	3.55523	0.00047189	0.0062981	-0.697462	MIMAT0015028	hsa-miR-3154
hsa-miR-3074-3p	-0.017421	2.36225	-2.72823	0.00693774	0.0523646	-3.14993	MIMAT0015027	hsa-miR-3074-3p
hsa-miR-3153	0.00513544	2.34417	1.05067	0.294687	0.472938	-6.22799	MIMAT0015026	hsa-miR-3153
hsa-miR-3152-3p	-0.0126896	2.36358	-2.03495	0.0431833	0.154406	-4.74117	MIMAT0015025	hsa-miR-3152-3p
hsa-miR-3151	0.00956788	2.36354	1.36476	0.173871	0.339679	-5.85445	MIMAT0015024	hsa-miR-3151
hsa-miR-3150a-3p	-0.00112566	2.31927	-0.254318	0.799513	0.884064	-6.74199	MIMAT0015023	hsa-miR-3150a-3p
hsa-miR-3149	0.214906	3.1989	1.94889	0.0527149	0.17474	-4.90787	MIMAT0015022	hsa-miR-3149
hsa-miR-3148	0.107315	2.68122	2.0563	0.0410599	0.149066	-4.69874	MIMAT0015021	hsa-miR-3148
hsa-miR-548v	-0.0137519	2.44189	-0.995394	0.320754	0.501597	-6.28379	MIMAT0015020	hsa-miR-548v
hsa-miR-3147	0.173531	2.75719	3.1444	0.0019193	0.0193327	-1.98877	MIMAT0015019	hsa-miR-3147
hsa-miR-3146	-0.000881409	2.35986	-0.119214	0.905226	0.943731	-6.76702	MIMAT0015018	hsa-miR-3146
hsa-miR-1273c	0.0635491	2.68996	0.886145	0.37661	0.551815	-6.3853	MIMAT0015017	hsa-miR-1273c
hsa-miR-3145-3p	0.00861015	2.40422	0.907665	0.365154	0.538851	-6.36623	MIMAT0015016	hsa-miR-3145-3p
hsa-miR-3144-3p	-0.0497437	2.41911	-1.41555	0.158473	0.322288	-5.78508	MIMAT0015015	hsa-miR-3144-3p
hsa-miR-3144-5p	0.0100611	2.35738	1.39575	0.164345	0.330593	-5.81241	MIMAT0015014	hsa-miR-3144-5p
hsa-miR-548u	-0.00475552	2.42352	-0.57508	0.565887	0.716259	-6.61015	MIMAT0015013	hsa-miR-548u
hsa-miR-3143	0.00784193	2.33773	1.31535	0.189908	0.358538	-5.91955	MIMAT0015012	hsa-miR-3143
hsa-miR-3142	-0.0186631	2.36259	-1.71579	0.0877583	0.227935	-5.32449	MIMAT0015011	hsa-miR-3142
hsa-miR-3141	0.666519	5.3348	3.55812	0.000467033	0.0062956	-0.687868	MIMAT0015010	hsa-miR-3141
hsa-miR-548t	0.023008	2.44188	1.3939	0.164903	0.330787	-5.81495	MIMAT0015009	hsa-miR-548t
hsa-miR-3140-3p	-0.0171958	2.35566	-2.42517	0.0161944	0.0905471	-3.89926	MIMAT0015008	hsa-miR-3140-3p
hsa-miR-3139	-0.0141745	2.33937	-2.29045	0.0230442	0.109765	-4.20573	MIMAT0015007	hsa-miR-3139
hsa-miR-3138	0.154302	3.1979	1.52157	0.129705	0.282182	-5.63228	MIMAT0015006	hsa-miR-3138
hsa-miR-3137	-0.00113728	3.35885	-0.0101727	0.991894	0.995621	-6.77402	MIMAT0015005	hsa-miR-3137
hsa-miR-544b	-0.00864871	2.38295	-1.23534	0.218161	0.393157	-6.01995	MIMAT0015004	hsa-miR-544b
hsa-miR-3136-5p	0.184841	2.69668	3.64968	0.000335536	0.00486346	-0.380828	MIMAT0015003	hsa-miR-3136-5p
hsa-miR-466	0.0238776	2.41185	0.573874	0.566701	0.716617	-6.61084	MIMAT0015002	hsa-miR-466
hsa-miR-3135	0.0035785	2.30937	0.659702	0.510208	0.675568	-6.55842	MIMAT0015001	hsa-miR-3135
hsa-miR-3134	-0.00466345	2.40332	-0.622097	0.534591	0.694247	-6.58228	MIMAT0015000	hsa-miR-3134
hsa-miR-378b	0.0854225	2.86279	1.5575	0.120941	0.273058	-5.57805	MIMAT0014999	hsa-miR-378b
hsa-miR-3133	-0.0167156	2.42554	-1.84406	0.0666619	0.198367	-5.10157	MIMAT0014998	hsa-miR-3133
hsa-miR-3132	0.133863	2.77686	3.01974	0.00286168	0.0275539	-2.35235	MIMAT0014997	hsa-miR-3132
hsa-miR-3131	-0.129106	2.77486	-1.10243	0.271607	0.451297	-6.17302	MIMAT0014996	hsa-miR-3131
hsa-miR-3130-5p	-0.00881819	2.3687	-1.54588	0.123723	0.275666	-5.59572	MIMAT0014995	hsa-miR-3130-5p
hsa-miR-3130-3p	0.000992591	2.32858	0.184845	0.853539	0.912427	-6.75713	MIMAT0014994	hsa-miR-3130-3p
hsa-miR-3129-5p	-0.00604057	2.40803	-0.769882	0.442283	0.615907	-6.48048	MIMAT0014992	hsa-miR-3129-5p
hsa-miR-3128	-0.00619533	2.41235	-0.771953	0.441059	0.614837	-6.4789	MIMAT0014991	hsa-miR-3128
hsa-miR-3127-5p	0.0851774	3.73638	0.640839	0.522365	0.685636	-6.57056	MIMAT0014990	hsa-miR-3127-5p
hsa-miR-3126-5p	-0.00361141	2.32438	-0.720167	0.472268	0.645002	-6.51713	MIMAT0014989	hsa-miR-3126-5p
hsa-miR-3125	0.166992	3.78064	1.70598	0.0895735	0.230254	-5.3409	MIMAT0014988	hsa-miR-3125
hsa-miR-548s	-0.00184425	2.36776	-0.252907	0.800601	0.884064	-6.74235	MIMAT0014987	hsa-miR-548s
hsa-miR-3124-5p	0.0356626	2.41075	1.41823	0.157689	0.322068	-5.78135	MIMAT0014986	hsa-miR-3124-5p
hsa-miR-3123	0.00165059	2.35562	0.270177	0.787304	0.876896	-6.73787	MIMAT0014985	hsa-miR-3123
hsa-miR-3122	0.00610939	2.34849	0.986569	0.325053	0.506556	-6.29242	MIMAT0014984	hsa-miR-3122
hsa-miR-3121-3p	0.0425356	2.40236	4.37157	1.99e-05	0.000525169	2.27254	MIMAT0014983	hsa-miR-3121-3p
hsa-miR-3120-3p	-0.000325429	2.35581	-0.0633706	0.949535	0.971695	-6.77208	MIMAT0014982	hsa-miR-3120-3p
hsa-miR-3119	-0.00374245	2.39368	-0.429488	0.668033	0.794099	-6.68261	MIMAT0014981	hsa-miR-3119
hsa-miR-3118	-0.00789774	2.41741	-0.943216	0.346715	0.524505	-6.33373	MIMAT0014980	hsa-miR-3118
hsa-miR-3117-3p	-0.0100417	2.39219	-1.36919	0.172486	0.338974	-5.8485	MIMAT0014979	hsa-miR-3117-3p
hsa-miR-3116	-0.00473073	2.33797	-0.916108	0.36072	0.535808	-6.35862	MIMAT0014978	hsa-miR-3116
hsa-miR-3115	-0.00124351	2.4073	-0.129129	0.897386	0.93919	-6.7658	MIMAT0014977	hsa-miR-3115
hsv2-miR-H25	0.165384	5.39627	1.24501	0.214593	0.389329	-6.00815	MIMAT0014708	hsv2-miR-H25
hsv2-miR-H24	-0.00864419	6.73449	-0.0617925	0.95079	0.971695	-6.77218	MIMAT0014707	hsv2-miR-H24
hsv2-miR-H23*	-0.00455828	2.34981	-0.669883	0.50371	0.669901	-6.55172	MIMAT0014706	hsv2-miR-H23*
hsv2-miR-H23	-0.00226983	2.3169	-0.424186	0.671889	0.797979	-6.68485	MIMAT0014705	hsv2-miR-H23
hsv2-miR-H22	-0.103151	4.94636	-0.46921	0.639433	0.77098	-6.66492	MIMAT0014704	hsv2-miR-H22
hsv2-miR-H21	-0.0113148	2.41995	-1.3586	0.175812	0.341491	-5.86269	MIMAT0014703	hsv2-miR-H21
hsv2-miR-H20	-0.0800973	2.788	-2.45312	0.0150235	0.087785	-3.8336	MIMAT0014702	hsv2-miR-H20
hsv2-miR-H19	-0.00679576	2.30612	-1.24854	0.2133	0.388246	-6.00381	MIMAT0014701	hsv2-miR-H19
hsv2-miR-H13	-0.0032075	2.32049	-0.492909	0.622621	0.759541	-6.65362	MIMAT0014700	hsv2-miR-H13
hsv2-miR-H11*	-0.0249756	2.39032	-1.59939	0.111321	0.260813	-5.51327	MIMAT0014697	hsv2-miR-H11*
hsv1-miR-H18	-0.226813	5.10507	-1.63228	0.104203	0.253265	-5.46124	MIMAT0014696	hsv1-miR-H18
hsv1-miR-H17	0.775296	4.74458	5.23182	4.24e-07	2.37e-05	5.93691	MIMAT0014695	hsv1-miR-H17
hsv1-miR-H16	-0.00855943	2.74426	-0.179219	0.857949	0.914241	-6.75814	MIMAT0014694	hsv1-miR-H16
hsv1-miR-H15	-0.144133	2.59149	-4.21843	3.74e-05	0.000932631	1.67607	MIMAT0014693	hsv1-miR-H15
hsv1-miR-H14-3p	-0.0143417	2.34004	-1.59728	0.11179	0.261167	-5.51657	MIMAT0014692	hsv1-miR-H14-3p
hsv1-miR-H14-5p	-0.0104757	2.33328	-1.06281	0.289159	0.467836	-6.21533	MIMAT0014691	hsv1-miR-H14-5p
hsv1-miR-H13	-0.00858783	2.31118	-1.86416	0.0637728	0.197622	-5.06523	MIMAT0014690	hsv1-miR-H13
hsv1-miR-H12	0.00152594	2.29682	0.288055	0.773605	0.870693	-6.73292	MIMAT0014689	hsv1-miR-H12
hsv1-miR-H11	-0.00947646	2.31352	-1.63248	0.10416	0.253265	-5.46092	MIMAT0014688	hsv1-miR-H11
hsv2-miR-H10	0.363265	8.52688	2.27477	0.0239863	0.112269	-4.24031	MIMAT0014353	hsv2-miR-H10
hsv2-miR-H9-3p	-0.0889076	2.48063	-1.14688	0.25281	0.431706	-6.12374	MIMAT0014352	hsv2-miR-H9-3p
hsv2-miR-H7-5p	-0.0126818	2.32215	-2.43926	0.0155946	0.0887594	-3.86626	MIMAT0014351	hsv2-miR-H7-5p
hsa-miR-2909	-0.0133664	2.38681	-1.62881	0.104937	0.253504	-5.46678	MIMAT0013863	hsa-miR-2909
hsa-miR-2861	0.348231	9.3232	1.95153	0.0523989	0.17474	-4.90287	MIMAT0013802	hsa-miR-2861
hsa-miR-449c*	-0.0792712	2.5335	-1.07156	0.285217	0.465464	-6.20612	MIMAT0013771	hsa-miR-449c*
hsa-miR-718	0.00153811	3.21282	0.017151	0.986333	0.993705	-6.77393	MIMAT0012735	hsa-miR-718
hsa-miR-711	0.119092	2.66528	1.61543	0.107803	0.256294	-5.48803	MIMAT0012734	hsa-miR-711
hsv1-miR-H8*	-0.0319603	2.37666	-1.8451	0.0665103	0.198367	-5.0997	MIMAT0012598	hsv1-miR-H8*
hsv1-miR-H8	0.524618	3.32839	5.49368	1.2e-07	1.01e-05	7.15183	MIMAT0012597	hsv1-miR-H8
hsv1-miR-H7*	-0.0646376	3.95081	-0.760241	0.448011	0.619133	-6.48778	MIMAT0012596	hsv1-miR-H7*
hsv1-miR-H7	-0.012821	2.32463	-2.46855	0.0144101	0.0855718	-3.79707	MIMAT0012595	hsv1-miR-H7
hbv-miR-B20	0.00953903	2.35576	0.761036	0.447537	0.619133	-6.48718	MIMAT0012172	hbv-miR-B20
hbv-miR-B4	0.0391008	2.52764	2.20984	0.0282571	0.122916	-4.38116	MIMAT0012171	hbv-miR-B4
hbv-miR-B2RC	0.204066	3.0835	2.15178	0.03262	0.133653	-4.50381	MIMAT0012170	hbv-miR-B2RC
hsa-miR-2278	0.0983023	2.62111	2.52375	0.012393	0.0769852	-3.66456	MIMAT0011778	hsa-miR-2278
hsa-miR-2277-3p	-0.146292	2.64211	-1.72019	0.0869535	0.227599	-5.3171	MIMAT0011777	hsa-miR-2277-3p
hsa-miR-2276	0.0940511	2.92926	1.27021	0.205495	0.379904	-5.97696	MIMAT0011775	hsa-miR-2276
hsa-miR-548q	0.102148	2.91893	1.08299	0.280124	0.462187	-6.19397	MIMAT0011163	hsa-miR-548q
hsa-miR-2117	0.124841	2.51902	5.1361	6.67e-07	3.21e-05	5.50397	MIMAT0011162	hsa-miR-2117
hsa-miR-2116*	-0.109489	3.38369	-1.2207	0.223646	0.399304	-6.03765	MIMAT0011161	hsa-miR-2116*
hsa-miR-2116	0.00375967	2.40158	0.635681	0.525715	0.68669	-6.57382	MIMAT0011160	hsa-miR-2116
hsa-miR-2115*	-0.00163733	2.3913	-0.205634	0.837287	0.90433	-6.7531	MIMAT0011159	hsa-miR-2115*
hsa-miR-2115	-0.0112172	2.359	-1.59505	0.112289	0.261664	-5.52006	MIMAT0011158	hsa-miR-2115
hsa-miR-2114*	0.019725	2.38992	2.72417	0.00702028	0.0523646	-3.16049	MIMAT0011157	hsa-miR-2114*
hsa-miR-2114	-0.0111171	2.35069	-2.07817	0.0389773	0.146567	-4.65484	MIMAT0011156	hsa-miR-2114
hsa-miR-759	-0.00819288	2.36902	-1.29645	0.196325	0.368074	-5.94383	MIMAT0010497	hsa-miR-759
hsa-miR-764	-0.128289	2.49991	-1.55462	0.121627	0.273058	-5.58245	MIMAT0010367	hsa-miR-764
hsa-miR-761	-0.0086899	2.31897	-1.92361	0.0558313	0.180481	-4.95553	MIMAT0010364	hsa-miR-761
hsa-miR-670	0.130524	2.73061	2.27522	0.0239593	0.112269	-4.23934	MIMAT0010357	hsa-miR-670
hsa-miR-762	0.184773	7.81833	1.11968	0.264202	0.444954	-6.15413	MIMAT0010313	hsa-miR-762
hsa-miR-449c	0.0305361	2.44777	2.29707	0.0226561	0.109073	-4.19106	MIMAT0010251	hsa-miR-449c
hsv2-miR-H2	0.00950377	2.4505	0.495768	0.620606	0.757769	-6.65222	MIMAT0010205	hsv2-miR-H2
hsv2-miR-H4-3p	-0.0144541	2.34453	-1.28669	0.199698	0.372328	-5.95622	MIMAT0010204	hsv2-miR-H4-3p
hsv2-miR-H4-5p	-0.00193488	2.33544	-0.208572	0.834996	0.903364	-6.7525	MIMAT0010203	hsv2-miR-H4-5p
hsv2-miR-H3	0.0571631	2.50213	2.92619	0.00383061	0.033314	-2.61638	MIMAT0010202	hsv2-miR-H3
hsa-miR-2110	0.0219862	2.35327	1.83362	0.0682055	0.199553	-5.1203	MIMAT0010133	hsa-miR-2110
ebv-miR-BART22	-0.0120761	2.40363	-1.79578	0.0740477	0.207849	-5.1873	MIMAT0010132	ebv-miR-BART22
ebv-miR-BART21-3p	-0.0161356	2.34777	-1.64024	0.102537	0.252225	-5.44849	MIMAT0010131	ebv-miR-BART21-3p
ebv-miR-BART21-5p	-0.00574969	2.3307	-1.07076	0.285574	0.465482	-6.20696	MIMAT0010130	ebv-miR-BART21-5p
hsa-miR-2053	-0.00369411	2.51285	-0.194926	0.84565	0.906871	-6.75523	MIMAT0009978	hsa-miR-2053
hsa-miR-2052	-0.00588587	2.35401	-0.890792	0.374117	0.549357	-6.38122	MIMAT0009977	hsa-miR-2052
hsa-miR-1976	-0.158295	2.53527	-1.77901	0.0767656	0.212922	-5.21656	MIMAT0009451	hsa-miR-1976
hsa-miR-1973	-0.119669	5.20459	-0.670358	0.503407	0.669901	-6.5514	MIMAT0009448	hsa-miR-1973
hsa-miR-1972	0.189107	3.02019	4.24446	3.36e-05	0.000854532	1.77621	MIMAT0009447	hsa-miR-1972
hsa-miR-2113	-0.0272765	2.42856	-1.37395	0.171004	0.337501	-5.84208	MIMAT0009206	hsa-miR-2113
ebv-miR-BART5*	-0.0457588	2.3652	-1.61646	0.107579	0.256213	-5.48639	MIMAT0009205	ebv-miR-BART5*
ebv-miR-BART4*	-0.00288744	2.2878	-0.5709	0.568712	0.717812	-6.61252	MIMAT0009204	ebv-miR-BART4*
hsa-miR-449b*	-0.169334	2.55186	-1.54088	0.124935	0.277014	-5.60329	MIMAT0009203	hsa-miR-449b*
hsa-miR-196b*	-0.0859461	2.38147	-2.17462	0.0308388	0.129101	-4.45593	MIMAT0009201	hsa-miR-196b*
hsa-miR-365*	0.0454804	2.45413	2.94574	0.00360627	0.0324083	-2.56184	MIMAT0009199	hsa-miR-365*
hsa-miR-224*	-0.266973	3.02283	-4.20474	3.95e-05	0.000960419	1.62363	MIMAT0009198	hsa-miR-224*
hsa-miR-205*	-0.844397	4.27165	-5.80845	2.47e-08	2.56e-06	8.66924	MIMAT0009197	hsa-miR-205*
hsa-miR-103a-2*	-0.000189411	2.40543	-0.0184956	0.985262	0.993368	-6.7739	MIMAT0009196	hsa-miR-103a-2*
bkv-miR-B1-3p	-0.00424402	2.34676	-0.565267	0.572529	0.720607	-6.61569	MIMAT0009150	bkv-miR-B1-3p
bkv-miR-B1-5p	0.0374852	2.42244	0.793402	0.428489	0.60167	-6.4623	MIMAT0009149	bkv-miR-B1-5p
jcv-miR-J1-5p	0.0272236	2.40344	2.74381	0.00662843	0.0507678	-3.10918	MIMAT0009147	jcv-miR-J1-5p
hsv1-miR-H6-3p	-0.191782	3.72202	-1.74541	0.0824575	0.218947	-5.27439	MIMAT0008404	hsv1-miR-H6-3p
hsv1-miR-H5-3p	-0.0154848	2.34709	-1.55447	0.121663	0.273058	-5.58268	MIMAT0008403	hsv1-miR-H5-3p
hsv1-miR-H4*	-0.0432074	2.40862	-2.23331	0.026643	0.119318	-4.33071	MIMAT0008402	hsv1-miR-H4*
hsv1-miR-H4	0.00383968	2.34531	0.723532	0.470203	0.642947	-6.51472	MIMAT0008401	hsv1-miR-H4
hsv1-miR-H3	0.0192661	2.36502	2.14797	0.0329256	0.134222	-4.51175	MIMAT0008400	hsv1-miR-H3
hsv1-miR-H2	0.00192371	2.29675	0.40568	0.685414	0.806932	-6.69247	MIMAT0008399	hsv1-miR-H2
hsv1-miR-H2*	-0.0180197	2.36075	-2.12438	0.0348733	0.138262	-4.56061	MIMAT0008398	hsv1-miR-H2*
hsa-miR-1915	0.517418	9.29062	3.19358	0.0016339	0.01762	-1.84166	MIMAT0007892	hsa-miR-1915
hsa-miR-1915*	0.00711237	2.36342	1.0274	0.30548	0.486172	-6.25184	MIMAT0007891	hsa-miR-1915*
hsa-miR-1914*	-0.535558	5.22933	-3.72853	0.000251087	0.00412763	-0.110925	MIMAT0007890	hsa-miR-1914*
hsa-miR-1914	-0.0869591	2.41063	-2.14757	0.0329582	0.134222	-4.51259	MIMAT0007889	hsa-miR-1914
hsa-miR-1913	-0.0504069	2.35801	-2.26802	0.0244028	0.112654	-4.25515	MIMAT0007888	hsa-miR-1913
hsa-miR-1912	-0.00136904	2.32637	-0.227105	0.820575	0.895656	-6.74849	MIMAT0007887	hsa-miR-1912
hsa-miR-1911*	-0.00901962	2.38063	-0.978972	0.328783	0.509425	-6.29979	MIMAT0007886	hsa-miR-1911*
hsa-miR-1911	-0.0113498	2.37428	-2.07054	0.0396929	0.147678	-4.67019	MIMAT0007885	hsa-miR-1911
hsa-miR-1910	-0.127847	2.43632	-1.473	0.142333	0.299789	-5.70363	MIMAT0007884	hsa-miR-1910
hsa-miR-1909	-0.00972992	2.30136	-1.89056	0.0601373	0.191191	-5.01693	MIMAT0007883	hsa-miR-1909
hsa-miR-1909*	-0.0675968	2.59843	-0.791713	0.429471	0.602212	-6.46362	MIMAT0007882	hsa-miR-1909*
hsa-miR-1908	-0.00268153	2.33879	-0.524581	0.600459	0.743951	-6.63766	MIMAT0007881	hsa-miR-1908
hsa-miR-103b	-0.0694912	2.42878	-2.22962	0.0268913	0.120031	-4.33867	MIMAT0007402	hsa-miR-103b
hsa-miR-1539	-0.17451	3.51224	-1.88873	0.0603833	0.191522	-5.02029	MIMAT0007401	hsa-miR-1539
hsa-miR-1538	-0.069956	2.40828	-1.9129	0.057197	0.183139	-4.97553	MIMAT0007400	hsa-miR-1538
hsa-miR-1537	-0.0154416	2.38392	-1.34985	0.178599	0.34344	-5.87434	MIMAT0007399	hsa-miR-1537
hsa-miR-1471	-0.0754465	3.45418	-0.508479	0.611681	0.750953	-6.6459	MIMAT0007349	hsa-miR-1471
hsa-miR-1470	-0.0401728	2.76479	-1.17816	0.240139	0.41501	-6.0879	MIMAT0007348	hsa-miR-1470
hsa-miR-1469	-0.0515699	2.46815	-1.61927	0.106974	0.255222	-5.48194	MIMAT0007347	hsa-miR-1469
hsa-miR-675*	-0.115317	2.45998	-1.87806	0.0618367	0.194303	-5.03988	MIMAT0006790	hsa-miR-675*
hsa-miR-1468	-0.0220137	2.3403	-1.86053	0.064287	0.198138	-5.07182	MIMAT0006789	hsa-miR-1468
hsa-miR-516a-3p	-0.0166104	2.38032	-1.74957	0.0817355	0.21861	-5.2673	MIMAT0006778	hsa-miR-516a-3p
hsa-miR-1827	-0.00613133	2.35522	-0.99311	0.321863	0.502748	-6.28603	MIMAT0006767	hsa-miR-1827
hsa-miR-1825	-0.241011	3.75494	-2.00779	0.0460185	0.158997	-4.79452	MIMAT0006765	hsa-miR-1825
hsa-miR-320d	-0.0475596	8.34133	-0.592437	0.554231	0.7095	-6.60011	MIMAT0006764	hsa-miR-320d
hiv1-miR-TAR-3p	-0.0128427	2.42448	-1.38373	0.167993	0.334498	-5.82883	MIMAT0006017	hiv1-miR-TAR-3p
hiv1-miR-TAR-5p	-0.00740295	2.32049	-1.38026	0.169056	0.335622	-5.83354	MIMAT0006016	hiv1-miR-TAR-5p
hsa-miR-1324	-0.00690882	2.40409	-0.810694	0.418511	0.593845	-6.44858	MIMAT0005956	hsa-miR-1324
hsa-miR-1197	-0.00520035	2.38457	-0.707404	0.480144	0.649355	-6.52614	MIMAT0005955	hsa-miR-1197
hsa-miR-720	-0.725248	13.1849	-5.3414	2.51e-07	1.69e-05	6.43994	MIMAT0005954	hsa-miR-720
hsa-miR-1322	-0.00578669	2.36866	-0.851077	0.39575	0.573009	-6.41541	MIMAT0005953	hsa-miR-1322
hsa-miR-1321	0.048057	2.52847	1.99707	0.0471808	0.161831	-4.81539	MIMAT0005952	hsa-miR-1321
hsa-miR-1307	0.0384138	2.46974	2.21007	0.0282411	0.122916	-4.38068	MIMAT0005951	hsa-miR-1307
hsa-miR-1306	-0.00984658	2.79103	-0.17353	0.862412	0.915379	-6.75914	MIMAT0005950	hsa-miR-1306
hsa-miR-664	-0.156651	3.13101	-2.28132	0.0235887	0.11118	-4.22589	MIMAT0005949	hsa-miR-664
hsa-miR-664*	0.0406406	3.98182	0.283586	0.777023	0.872129	-6.73419	MIMAT0005948	hsa-miR-664*
hsa-miR-1280	-0.172911	5.59414	-1.36912	0.172505	0.338974	-5.84858	MIMAT0005946	hsa-miR-1280
hsa-miR-1255b	0.00542125	2.35767	0.732991	0.464427	0.638173	-6.50791	MIMAT0005945	hsa-miR-1255b
hsa-miR-1252	-0.00776552	2.37732	-1.03351	0.302623	0.482193	-6.24563	MIMAT0005944	hsa-miR-1252
hsa-miR-1292	-0.00474545	2.36541	-0.58028	0.562383	0.713835	-6.60717	MIMAT0005943	hsa-miR-1292
hsa-miR-1288	-0.149967	3.19461	-2.4489	0.0151954	0.0882906	-3.84357	MIMAT0005942	hsa-miR-1288
hsa-miR-1284	-0.0878085	2.42793	-1.76876	0.0784676	0.215457	-5.23433	MIMAT0005941	hsa-miR-1284
hsa-miR-1282	-0.0232701	2.46246	-0.709269	0.478988	0.649355	-6.52483	MIMAT0005940	hsa-miR-1282
hsa-miR-1281	-0.155945	4.02345	-1.30255	0.194235	0.365172	-5.93602	MIMAT0005939	hsa-miR-1281
hsa-miR-1274b_v16.0	-0.421656	11.735	-3.18114	0.00170211	0.0181345	-1.87906	MIMAT0005938	hsa-miR-1274b_v16.0
hsa-miR-1279	0.00715734	2.43871	0.303391	0.761909	0.865251	-6.72842	MIMAT0005937	hsa-miR-1279
hsa-miR-1278	-0.0148735	2.45459	-1.5014	0.134837	0.288641	-5.66218	MIMAT0005936	hsa-miR-1278
hsa-miR-548i	0.0224531	2.39007	1.55414	0.121742	0.273058	-5.58318	MIMAT0005935	hsa-miR-548i
hsa-miR-548p	-0.0121899	2.36081	-1.64133	0.102308	0.252225	-5.44673	MIMAT0005934	hsa-miR-548p
hsa-miR-1277	-0.00258648	2.45042	-0.237453	0.81255	0.890502	-6.74611	MIMAT0005933	hsa-miR-1277
hsa-miR-302f	0.00213602	2.39652	0.17604	0.860441	0.915379	-6.7587	MIMAT0005932	hsa-miR-302f
hsa-miR-302e	-0.00391412	2.38397	-0.417468	0.676786	0.800552	-6.68766	MIMAT0005931	hsa-miR-302e
hsa-miR-1276	-0.00597755	2.37782	-0.56559	0.57231	0.720607	-6.61551	MIMAT0005930	hsa-miR-1276
hsa-miR-1275	-0.0867971	7.12465	-0.392499	0.69511	0.815499	-6.69768	MIMAT0005929	hsa-miR-1275
hsa-miR-548h	-5.21e-05	2.35213	-0.00673142	0.994636	0.996854	-6.77405	MIMAT0005928	hsa-miR-548h
hsa-miR-1274a_v16.0	-0.653713	8.06873	-3.67918	0.000301204	0.0045606	-0.280416	MIMAT0005927	hsa-miR-1274a_v16.0
hsa-miR-1273	-0.0120091	2.36951	-1.83137	0.068541	0.199553	-5.12431	MIMAT0005926	hsa-miR-1273
hsa-miR-1272	-0.0104023	2.34217	-2.01733	0.0450055	0.157988	-4.77586	MIMAT0005925	hsa-miR-1272
hsa-miR-1270	0.00822388	2.38917	1.13889	0.256118	0.434821	-6.13274	MIMAT0005924	hsa-miR-1270
hsa-miR-1269	-0.0128614	2.32598	-1.58117	0.115429	0.265526	-5.54166	MIMAT0005923	hsa-miR-1269
hsa-miR-1268	0.258087	7.08701	1.71715	0.0875087	0.227935	-5.32221	MIMAT0005922	hsa-miR-1268
hsa-miR-1267	-0.0276312	2.79895	-0.602482	0.54754	0.705275	-6.59417	MIMAT0005921	hsa-miR-1267
hsa-miR-1266	-0.00334849	2.33565	-0.735404	0.46296	0.636806	-6.50615	MIMAT0005920	hsa-miR-1266
hsa-miR-548o	-0.012652	2.37594	-1.33646	0.182926	0.349269	-5.89202	MIMAT0005919	hsa-miR-548o
hsa-miR-1265	-0.00348757	2.39202	-0.479156	0.632354	0.765516	-6.66025	MIMAT0005918	hsa-miR-1265
hsa-miR-548m	0.00593127	2.46181	0.247228	0.804987	0.887263	-6.74376	MIMAT0005917	hsa-miR-548m
hsa-miR-548n	-0.004097	2.49018	-0.346059	0.729664	0.839238	-6.71468	MIMAT0005916	hsa-miR-548n
hsa-miR-1263	-0.0517969	2.37352	-2.11777	0.0354366	0.13846	-4.57421	MIMAT0005915	hsa-miR-1263
hsa-miR-1262	0.00231084	2.38088	0.367038	0.713981	0.829585	-6.70727	MIMAT0005914	hsa-miR-1262
hsa-miR-1261	0.122047	2.57899	3.62644	0.000365129	0.00518099	-0.459394	MIMAT0005913	hsa-miR-1261
hsa-miR-548g	0.00604082	2.48614	0.487105	0.62672	0.761784	-6.65644	MIMAT0005912	hsa-miR-548g
hsa-miR-1260	-1.04306	7.77894	-5.30967	2.92e-07	1.88e-05	6.2935	MIMAT0005911	hsa-miR-1260
hsa-miR-1258	0.0518958	2.4967	1.62885	0.104928	0.253504	-5.46671	MIMAT0005909	hsa-miR-1258
hsa-miR-1257	-0.0106269	2.35069	-1.7451	0.0825114	0.218947	-5.27492	MIMAT0005908	hsa-miR-1257
hsa-miR-1256	-0.00696599	2.42316	-0.625773	0.532181	0.693121	-6.58001	MIMAT0005907	hsa-miR-1256
hsa-miR-1255a	0.00130883	2.3449	0.176323	0.86022	0.915379	-6.75865	MIMAT0005906	hsa-miR-1255a
hsa-miR-1254	-0.00646925	2.35366	-0.964709	0.335862	0.51448	-6.31348	MIMAT0005905	hsa-miR-1254
hsa-miR-1253	-0.0131183	2.33395	-2.0595	0.0407492	0.148862	-4.69234	MIMAT0005904	hsa-miR-1253
hsa-miR-1251	-0.0129678	2.31301	-2.54219	0.0117779	0.0756028	-3.6197	MIMAT0005903	hsa-miR-1251
hsa-miR-1250	0.00195118	2.40847	0.274928	0.783657	0.874659	-6.73658	MIMAT0005902	hsa-miR-1250
hsa-miR-1249	-0.0310366	5.60734	-0.215737	0.829414	0.900774	-6.75099	MIMAT0005901	hsa-miR-1249
hsa-miR-1248	-0.00487312	2.34249	-0.849061	0.396868	0.574011	-6.4171	MIMAT0005900	hsa-miR-1248
hsa-miR-1247	-0.0172326	2.4247	-1.85576	0.0649681	0.198138	-5.08047	MIMAT0005899	hsa-miR-1247
hsa-miR-1246	-1.39841	6.92386	-6.12552	4.75e-09	7.12e-07	10.2575	MIMAT0005898	hsa-miR-1246
hsa-miR-1245	-0.00778911	2.36827	-1.17943	0.239637	0.414674	-6.08644	MIMAT0005897	hsa-miR-1245
hsa-miR-1244	0.00965387	2.44829	1.0176	0.310102	0.491786	-6.26172	MIMAT0005896	hsa-miR-1244
hsa-miR-548f	-0.0054613	2.45943	-0.488051	0.626051	0.761658	-6.65598	MIMAT0005895	hsa-miR-548f
hsa-miR-1243	-0.012403	2.41873	-1.55636	0.121212	0.273058	-5.57979	MIMAT0005894	hsa-miR-1243
hsa-miR-1305	-0.0946998	4.62311	-0.80188	0.423579	0.597265	-6.45561	MIMAT0005893	hsa-miR-1305
hsa-miR-1304	-0.00415583	2.35061	-0.833002	0.405843	0.581954	-6.43045	MIMAT0005892	hsa-miR-1304
hsa-miR-1303	-0.0178791	2.44299	-1.56272	0.119709	0.272581	-5.57008	MIMAT0005891	hsa-miR-1303
hsa-miR-1302	-0.00936935	2.39613	-1.3526	0.177719	0.34312	-5.87068	MIMAT0005890	hsa-miR-1302
hsa-miR-548l	0.00494325	2.36859	0.806759	0.420769	0.595304	-6.45173	MIMAT0005889	hsa-miR-548l
hsa-miR-1299	0.0826051	2.63565	2.44711	0.015269	0.0883376	-3.8478	MIMAT0005887	hsa-miR-1299
hsa-miR-1297	-0.000431581	2.33068	-0.071557	0.943026	0.969848	-6.77153	MIMAT0005886	hsa-miR-1297
hsa-miR-1295	0.00555293	2.3877	0.453391	0.650761	0.779577	-6.67215	MIMAT0005885	hsa-miR-1295
hsa-miR-1294	0.00802205	2.43186	0.515776	0.606584	0.748787	-6.64219	MIMAT0005884	hsa-miR-1294
hsa-miR-1293	-0.000429248	2.34727	-0.0713034	0.943228	0.969848	-6.77155	MIMAT0005883	hsa-miR-1293
hsa-miR-548k	-0.000890074	2.39333	-0.124103	0.901359	0.941155	-6.76643	MIMAT0005882	hsa-miR-548k
hsa-miR-1291	0.011481	2.43759	0.753826	0.451845	0.622789	-6.49258	MIMAT0005881	hsa-miR-1291
hsa-miR-1290	-0.271879	3.3296	-3.37794	0.000878586	0.0109838	-1.27201	MIMAT0005880	hsa-miR-1290
hsa-miR-1289	-0.0149941	2.38231	-2.04611	0.0420618	0.151198	-4.71904	MIMAT0005879	hsa-miR-1289
hsa-miR-1287	0.156024	2.77197	1.50768	0.133223	0.286877	-5.65291	MIMAT0005878	hsa-miR-1287
hsa-miR-1286	-0.0177538	2.37722	-2.21122	0.0281598	0.122916	-4.37821	MIMAT0005877	hsa-miR-1286
hsa-miR-1285	0.0374509	2.48761	3.13514	0.00197793	0.01975	-2.01623	MIMAT0005876	hsa-miR-1285
hsa-miR-548j	-0.0205427	2.3886	-2.77461	0.0060536	0.0480015	-3.02802	MIMAT0005875	hsa-miR-548j
hsa-miR-548e	-0.00968099	2.40477	-0.947433	0.344568	0.523061	-6.32979	MIMAT0005874	hsa-miR-548e
hsa-miR-1208	0.0232256	2.41546	2.37367	0.0185646	0.0950727	-4.01836	MIMAT0005873	hsa-miR-1208
hsa-miR-1207-3p	-0.0655509	2.44869	-1.67188	0.0961206	0.241886	-5.39722	MIMAT0005872	hsa-miR-1207-3p
hsa-miR-1207-5p	0.365792	9.61458	2.38188	0.0181675	0.0945552	-3.99954	MIMAT0005871	hsa-miR-1207-5p
hsa-miR-1206	-0.00502897	2.40822	-0.632603	0.527719	0.687975	-6.57575	MIMAT0005870	hsa-miR-1206
hsa-miR-1205	0.0120041	2.3785	2.15436	0.0324149	0.133653	-4.49844	MIMAT0005869	hsa-miR-1205
hsa-miR-1204	-0.0784309	2.44106	-2.04866	0.0418091	0.150692	-4.71397	MIMAT0005868	hsa-miR-1204
hsa-miR-663b	-0.00839849	2.33458	-1.35286	0.177636	0.34312	-5.87034	MIMAT0005867	hsa-miR-663b
hsa-miR-1203	-0.000462925	2.38039	-0.0732981	0.941643	0.969848	-6.77141	MIMAT0005866	hsa-miR-1203
hsa-miR-1202	0.71719	10.8065	3.85135	0.000158364	0.00304965	0.319374	MIMAT0005865	hsa-miR-1202
hsa-miR-1200	-0.0268054	2.34633	-1.53019	0.12756	0.280294	-5.61939	MIMAT0005863	hsa-miR-1200
hsa-miR-1184	-0.0150735	2.36426	-1.36393	0.17413	0.339692	-5.85555	MIMAT0005829	hsa-miR-1184
hsa-miR-1183	0.163942	3.60415	1.31784	0.189073	0.357462	-5.91632	MIMAT0005828	hsa-miR-1183
hsa-miR-1182	0.116148	2.86122	1.39013	0.166042	0.332084	-5.8201	MIMAT0005827	hsa-miR-1182
hsa-miR-1181	-0.235513	5.09495	-0.846196	0.398461	0.57508	-6.4195	MIMAT0005826	hsa-miR-1181
hsa-miR-1180	0.08926	2.57899	2.45264	0.0150433	0.087785	-3.83476	MIMAT0005825	hsa-miR-1180
hsa-miR-1179	0.0553978	2.51713	3.59862	0.000403803	0.00555435	-0.552901	MIMAT0005824	hsa-miR-1179
hsa-miR-1178	-0.0799494	2.4433	-2.05551	0.0411368	0.149066	-4.70032	MIMAT0005823	hsa-miR-1178
hsa-miR-1298	-0.0102611	2.31224	-2.11989	0.0352552	0.13846	-4.56986	MIMAT0005800	hsa-miR-1298
hsa-miR-1283	0.00161317	2.31664	0.243621	0.807775	0.887502	-6.74464	MIMAT0005799	hsa-miR-1283
hsa-miR-1185	-0.0296357	2.45687	-1.85138	0.0655979	0.198367	-5.08838	MIMAT0005798	hsa-miR-1185
hsa-miR-1301	0.00611538	2.38093	0.950724	0.342898	0.521852	-6.32671	MIMAT0005797	hsa-miR-1301
hsa-miR-1271	-0.0631958	2.67118	-1.58819	0.113832	0.263653	-5.53076	MIMAT0005796	hsa-miR-1271
hsa-miR-1323	0.0054711	2.4564	0.589543	0.556166	0.709852	-6.60181	MIMAT0005795	hsa-miR-1323
hsa-miR-1296	-0.151192	2.52391	-1.64242	0.102083	0.252225	-5.44499	MIMAT0005794	hsa-miR-1296
hsa-miR-320c	0.0419739	7.47064	0.416081	0.6778	0.800552	-6.68823	MIMAT0005793	hsa-miR-320c
hsa-miR-320b	-0.0930522	8.01166	-0.971466	0.332496	0.512234	-6.30702	MIMAT0005792	hsa-miR-320b
hsa-miR-1264	-0.022392	2.44577	-1.00272	0.317216	0.499202	-6.27657	MIMAT0005791	hsa-miR-1264
hsa-miR-513c	-0.229102	2.96381	-1.52899	0.127856	0.280294	-5.62119	MIMAT0005789	hsa-miR-513c
hsa-miR-513b	-0.193203	3.03884	-1.4099	0.16013	0.325084	-5.79291	MIMAT0005788	hsa-miR-513b
hsa-miR-1238	-0.116203	4.16967	-0.99949	0.318772	0.500227	-6.27976	MIMAT0005593	hsa-miR-1238
hsa-miR-1237	-0.0965957	3.33085	-1.29053	0.198365	0.370869	-5.95135	MIMAT0005592	hsa-miR-1237
hsa-miR-1236	-0.118862	2.45014	-1.8362	0.0678213	0.199553	-5.11568	MIMAT0005591	hsa-miR-1236
hsa-miR-1234	-0.111847	4.58843	-0.91797	0.359746	0.535808	-6.35694	MIMAT0005589	hsa-miR-1234
hsa-miR-1233	-0.0275056	2.40205	-2.49577	0.0133817	0.0816222	-3.73208	MIMAT0005588	hsa-miR-1233
hsa-miR-1231	0.00319095	2.27938	0.571701	0.56817	0.717801	-6.61207	MIMAT0005586	hsa-miR-1231
hsa-miR-1229	-0.10723	2.89061	-2.6112	0.00971012	0.0664428	-3.44903	MIMAT0005584	hsa-miR-1229
hsa-miR-1228	-0.0710276	5.16089	-0.588091	0.557139	0.709852	-6.60266	MIMAT0005583	hsa-miR-1228
hsa-miR-1228*	0.0902038	2.48738	2.439	0.0156053	0.0887594	-3.86686	MIMAT0005582	hsa-miR-1228*
hsa-miR-1227	-0.154088	2.74129	-2.05608	0.0410812	0.149066	-4.69918	MIMAT0005580	hsa-miR-1227
hsa-miR-1226	-0.0493198	2.34542	-2.14384	0.0332595	0.134636	-4.52034	MIMAT0005577	hsa-miR-1226
hsa-miR-1226*	0.0581398	3.09714	0.652453	0.514862	0.679094	-6.56312	MIMAT0005576	hsa-miR-1226*
hsa-miR-1225-3p	-0.108244	3.74091	-1.18594	0.237063	0.412491	-6.07885	MIMAT0005573	hsa-miR-1225-3p
hsa-miR-1225-5p	-0.0543886	9.57625	-0.301323	0.763483	0.865581	-6.72904	MIMAT0005572	hsa-miR-1225-5p
hsa-miR-1224-3p	-0.0957435	2.43913	-1.40057	0.162902	0.328731	-5.8058	MIMAT0005459	hsa-miR-1224-3p
hsa-miR-1224-5p	-0.55226	6.47921	-2.26267	0.024737	0.113807	-4.26687	MIMAT0005458	hsa-miR-1224-5p
hsa-miR-518a-5p	-0.000276081	2.36837	-0.0442427	0.964755	0.980762	-6.7731	MIMAT0005457	hsa-miR-518a-5p
hsa-miR-518e*	0.0111989	2.37265	1.69555	0.0915369	0.233696	-5.35825	MIMAT0005450	hsa-miR-518e*
hsa-miR-944	-0.0519321	2.47162	-3.86131	0.000152475	0.00297878	0.35482	MIMAT0004987	hsa-miR-944
hsa-miR-943	-0.0562945	2.35788	-1.79997	0.0733814	0.207376	-5.17995	MIMAT0004986	hsa-miR-943
hsa-miR-942	-0.00752623	2.45332	-0.60567	0.545424	0.704245	-6.59226	MIMAT0004985	hsa-miR-942
hsa-miR-941	0.00345522	2.27146	0.562273	0.574563	0.721819	-6.61736	MIMAT0004984	hsa-miR-941
hsa-miR-940	0.219141	6.50838	2.10114	0.0368887	0.141637	-4.60826	MIMAT0004983	hsa-miR-940
hsa-miR-939	0.586671	7.05087	3.83383	0.000169242	0.00321322	0.257264	MIMAT0004982	hsa-miR-939
hsa-miR-938	-0.0033811	2.3143	-0.726659	0.468289	0.641518	-6.51248	MIMAT0004981	hsa-miR-938
hsa-miR-937	-0.104527	2.52945	-1.38596	0.167312	0.334129	-5.8258	MIMAT0004980	hsa-miR-937
hsa-miR-936	0.162331	2.61557	3.79753	0.000194075	0.00346682	0.12935	MIMAT0004979	hsa-miR-936
hsa-miR-935	-0.0314507	2.34354	-1.8319	0.0684624	0.199553	-5.12337	MIMAT0004978	hsa-miR-935
hsa-miR-934	0.0341626	2.3985	2.5481	0.0115863	0.0750884	-3.60523	MIMAT0004977	hsa-miR-934
hsa-miR-933	-0.0781422	2.89856	-1.48818	0.138288	0.293562	-5.68157	MIMAT0004976	hsa-miR-933
hsa-miR-509-3-5p	-0.0159305	2.38236	-2.28429	0.0234101	0.110726	-4.21934	MIMAT0004975	hsa-miR-509-3-5p
hsa-miR-924	-0.00229484	2.45075	-0.124828	0.900786	0.941155	-6.76634	MIMAT0004974	hsa-miR-924
hsa-miR-922	-0.00262509	2.31831	-0.336703	0.736696	0.845163	-6.71785	MIMAT0004972	hsa-miR-922
hsa-miR-921	0.00294488	2.37329	0.435179	0.663905	0.789888	-6.68017	MIMAT0004971	hsa-miR-921
hsa-miR-920	0.0711166	2.36922	1.8591	0.0644899	0.198138	-5.07441	MIMAT0004970	hsa-miR-920
hsa-miR-208b	-0.00325997	2.35182	-0.471934	0.637491	0.769327	-6.66365	MIMAT0004960	hsa-miR-208b
hsa-miR-216b	-0.00331873	2.30439	-0.672908	0.501787	0.669711	-6.5497	MIMAT0004959	hsa-miR-216b
hsa-miR-301b	-0.00962368	2.41252	-1.1242	0.262285	0.443057	-6.14913	MIMAT0004958	hsa-miR-301b
hsa-miR-760	0.0798473	2.59106	3.144	0.0019218	0.0193327	-1.98996	MIMAT0004957	hsa-miR-760
hsa-miR-374b*	-0.0019444	2.43813	-0.20373	0.838773	0.904334	-6.75349	MIMAT0004956	hsa-miR-374b*
hsa-miR-374b	-0.0679908	4.4937	-0.358755	0.720159	0.832585	-6.71025	MIMAT0004955	hsa-miR-374b
hsa-miR-543	-0.0122864	2.5227	-0.805586	0.421444	0.595499	-6.45266	MIMAT0004954	hsa-miR-543
hsa-miR-873	-0.00490988	2.41165	-0.697451	0.486335	0.656236	-6.53306	MIMAT0004953	hsa-miR-873
hsa-miR-665	-0.0268311	2.74632	-0.63617	0.525397	0.68669	-6.57351	MIMAT0004952	hsa-miR-665
hsa-miR-887	0.00368867	2.45045	0.229698	0.818562	0.894908	-6.7479	MIMAT0004951	hsa-miR-887
hsa-miR-877*	-0.0889218	2.97303	-1.54213	0.124631	0.277014	-5.6014	MIMAT0004950	hsa-miR-877*
hsa-miR-877	0.0287507	2.47124	1.67975	0.0945761	0.240091	-5.38432	MIMAT0004949	hsa-miR-877
hsa-miR-885-3p	0.0629557	2.49746	1.85725	0.0647537	0.198138	-5.07776	MIMAT0004948	hsa-miR-885-3p
hsa-miR-885-5p	-0.233548	2.66318	-1.79593	0.0740241	0.207849	-5.18704	MIMAT0004947	hsa-miR-885-5p
hsa-miR-744*	-0.105674	2.46357	-1.96706	0.050567	0.169991	-4.87325	MIMAT0004946	hsa-miR-744*
hsa-miR-744	-0.116772	2.72703	-1.75356	0.081046	0.218064	-5.26046	MIMAT0004945	hsa-miR-744
hsa-miR-190b	0.00877238	2.48156	0.560808	0.57556	0.722397	-6.61818	MIMAT0004929	hsa-miR-190b
hsa-miR-147b	-0.0201622	2.36787	-3.63025	0.000360113	0.00516418	-0.44654	MIMAT0004928	hsa-miR-147b
hsa-miR-708*	-0.0289654	2.3741	-4.93829	1.67e-06	7.24e-05	4.62871	MIMAT0004927	hsa-miR-708*
hsa-miR-708	0.0282392	2.55527	1.38375	0.167985	0.334498	-5.8288	MIMAT0004926	hsa-miR-708
hsa-miR-876-3p	-0.0198009	2.40126	-2.41084	0.0168256	0.0921991	-3.93265	MIMAT0004925	hsa-miR-876-3p
hsa-miR-876-5p	-0.0021274	2.42388	-0.200528	0.841272	0.904334	-6.75413	MIMAT0004924	hsa-miR-876-5p
hsa-miR-875-3p	-0.00117784	2.33411	-0.207697	0.835678	0.903364	-6.75268	MIMAT0004923	hsa-miR-875-3p
hsa-miR-875-5p	-0.0204167	2.47924	-1.37553	0.170514	0.337027	-5.83994	MIMAT0004922	hsa-miR-875-5p
hsa-miR-889	-0.0069185	2.4124	-0.766877	0.444064	0.617023	-6.48277	MIMAT0004921	hsa-miR-889
hsa-miR-541	0.00502017	2.35534	0.928883	0.354076	0.531508	-6.34698	MIMAT0004920	hsa-miR-541
hsa-miR-541*	-0.0545801	2.3709	-2.08483	0.0383611	0.145255	-4.64137	MIMAT0004919	hsa-miR-541*
hsa-miR-892b	-0.0894073	2.8393	-2.52554	0.0123323	0.0769852	-3.66023	MIMAT0004918	hsa-miR-892b
hsa-miR-888*	-0.0144612	2.37151	-2.12882	0.0344997	0.137483	-4.55147	MIMAT0004917	hsa-miR-888*
hsa-miR-888	-0.00657156	2.37335	-1.13934	0.255931	0.434821	-6.13223	MIMAT0004916	hsa-miR-888
hsa-miR-891b	-0.0200543	2.45326	-2.26859	0.0243672	0.112654	-4.25389	MIMAT0004913	hsa-miR-891b
hsa-miR-890	-0.00108652	2.3352	-0.173925	0.862101	0.915379	-6.75907	MIMAT0004912	hsa-miR-890
hsa-miR-874	0.196957	4.68983	1.92801	0.0552781	0.179554	-4.94728	MIMAT0004911	hsa-miR-874
hsa-miR-450b-3p	-0.00419892	2.46463	-0.373237	0.70937	0.826474	-6.70499	MIMAT0004910	hsa-miR-450b-3p
hsa-miR-450b-5p	-2.46e-05	2.42491	-0.00264002	0.997896	0.997896	-6.77407	MIMAT0004909	hsa-miR-450b-5p
hsa-miR-892a	-0.0575347	2.46119	-1.7521	0.0812974	0.218305	-5.26296	MIMAT0004907	hsa-miR-892a
hsa-miR-300	-0.00369659	2.40775	-0.17415	0.861925	0.915379	-6.75903	MIMAT0004903	hsa-miR-300
hsa-miR-891a	-0.0295464	2.36156	-1.49042	0.137697	0.292769	-5.67829	MIMAT0004902	hsa-miR-891a
hsa-miR-298	0.00706634	2.37293	0.838905	0.40253	0.57946	-6.42558	MIMAT0004901	hsa-miR-298
ebv-miR-BART19-5p	-0.00881864	2.31837	-1.60362	0.110384	0.260137	-5.50664	MIMAT0004836	ebv-miR-BART19-5p
ebv-miR-BART18-3p	-0.00478492	2.37885	-0.766214	0.444458	0.617023	-6.48327	MIMAT0004835	ebv-miR-BART18-3p
hsa-miR-671-3p	-0.0263605	2.51656	-1.31101	0.191367	0.360283	-5.92515	MIMAT0004819	hsa-miR-671-3p
ebv-miR-BART13*	-0.00512035	2.31737	-0.95642	0.340022	0.51967	-6.32134	MIMAT0004818	ebv-miR-BART13*
ebv-miR-BART10*	-0.0997745	2.54208	-1.53501	0.126371	0.278802	-5.61214	MIMAT0004817	ebv-miR-BART10*
ebv-miR-BART9*	-0.00185317	2.34192	-0.308859	0.757752	0.861983	-6.72676	MIMAT0004816	ebv-miR-BART9*
ebv-miR-BART7*	-0.00920871	2.35959	-1.45435	0.147426	0.307632	-5.73041	MIMAT0004815	ebv-miR-BART7*
hsa-miR-654-3p	-0.0904585	3.05037	-1.02584	0.306213	0.48668	-6.25342	MIMAT0004814	hsa-miR-654-3p
hsa-miR-411*	-0.0476565	2.38141	-2.1526	0.0325544	0.133653	-4.5021	MIMAT0004813	hsa-miR-411*
hsa-miR-548d-5p	0.0829086	2.63571	1.61359	0.108202	0.256499	-5.49094	MIMAT0004812	hsa-miR-548d-5p
hsa-miR-33b*	0.0665858	4.07567	0.694474	0.488195	0.65743	-6.53511	MIMAT0004811	hsa-miR-33b*
hsa-miR-629	0.0209625	2.42188	2.11789	0.0354264	0.13846	-4.57397	MIMAT0004810	hsa-miR-629
hsa-miR-628-5p	0.00305122	2.50722	0.135461	0.892385	0.936136	-6.76497	MIMAT0004809	hsa-miR-628-5p
hsa-miR-625*	-0.0127334	2.71268	-0.53521	0.593103	0.736869	-6.63208	MIMAT0004808	hsa-miR-625*
hsa-miR-624	-0.0146989	2.4222	-2.014	0.0453574	0.15881	-4.78239	MIMAT0004807	hsa-miR-624
hsa-miR-548c-5p	0.0608558	2.62039	1.2758	0.203515	0.376837	-5.96995	MIMAT0004806	hsa-miR-548c-5p
hsa-miR-616	0.0175493	2.32534	2.12008	0.0352386	0.13846	-4.56946	MIMAT0004805	hsa-miR-616
hsa-miR-615-5p	-0.0108875	2.33314	-1.87238	0.0626225	0.195932	-5.05027	MIMAT0004804	hsa-miR-615-5p
hsa-miR-548a-5p	-0.00598771	2.44147	-0.600056	0.549152	0.705275	-6.59562	MIMAT0004803	hsa-miR-548a-5p
hsa-miR-593	-0.0020221	2.36766	-0.24269	0.808496	0.887502	-6.74486	MIMAT0004802	hsa-miR-593
hsa-miR-590-3p	-0.00399439	2.41567	-0.422999	0.672753	0.798302	-6.68535	MIMAT0004801	hsa-miR-590-3p
hsa-miR-550a	0.0987801	3.54093	0.998737	0.319136	0.500227	-6.2805	MIMAT0004800	hsa-miR-550a
hsa-miR-589	-0.0141334	2.34614	-2.20846	0.0283545	0.122916	-4.38411	MIMAT0004799	hsa-miR-589
hsa-miR-548b-5p	-0.00384784	2.48864	-0.279953	0.779805	0.873796	-6.7352	MIMAT0004798	hsa-miR-548b-5p
hsa-miR-582-3p	-0.00400562	2.37625	-0.678084	0.498506	0.667315	-6.54624	MIMAT0004797	hsa-miR-582-3p
hsa-miR-576-3p	0.00631052	2.35524	0.789379	0.430831	0.603073	-6.46545	MIMAT0004796	hsa-miR-576-3p
hsa-miR-574-5p	0.231921	7.24749	1.59	0.113423	0.263558	-5.52794	MIMAT0004795	hsa-miR-574-5p
hsa-miR-551b*	0.0157752	2.34959	1.65737	0.0990207	0.247185	-5.42084	MIMAT0004794	hsa-miR-551b*
hsa-miR-556-3p	-0.0229909	2.50597	-1.18337	0.238077	0.413035	-6.08185	MIMAT0004793	hsa-miR-556-3p
hsa-miR-92b*	-0.00110928	2.3098	-0.190087	0.849435	0.909482	-6.75615	MIMAT0004792	hsa-miR-92b*
hsa-miR-545*	-0.00865335	2.38022	-1.18495	0.23745	0.412491	-6.08	MIMAT0004785	hsa-miR-545*
hsa-miR-455-3p	0.0953616	5.47763	0.416699	0.677348	0.800552	-6.68797	MIMAT0004784	hsa-miR-455-3p
hsa-miR-532-3p	-0.0922102	2.94768	-1.40876	0.160467	0.325277	-5.79449	MIMAT0004780	hsa-miR-532-3p
hsa-miR-509-5p	-0.018914	2.40451	-2.40752	0.0169747	0.0924768	-3.94035	MIMAT0004779	hsa-miR-509-5p
hsa-miR-508-5p	-0.0118124	2.3276	-1.81388	0.071204	0.203786	-5.15542	MIMAT0004778	hsa-miR-508-5p
hsa-miR-513a-3p	-0.00752345	2.39341	-1.0163	0.310722	0.491818	-6.26303	MIMAT0004777	hsa-miR-513a-3p
hsa-miR-505*	0.0272263	2.49688	0.670766	0.503148	0.669901	-6.55113	MIMAT0004776	hsa-miR-505*
hsa-miR-502-3p	0.0216032	2.96615	0.35179	0.725368	0.835009	-6.7127	MIMAT0004775	hsa-miR-502-3p
hsa-miR-501-3p	0.0292093	2.61343	1.17503	0.241386	0.416631	-6.09153	MIMAT0004774	hsa-miR-501-3p
hsa-miR-500a	0.0309375	2.64654	0.919028	0.359194	0.535808	-6.35598	MIMAT0004773	hsa-miR-500a
hsa-miR-499-3p	-0.00650199	2.34584	-1.11603	0.265755	0.445125	-6.15814	MIMAT0004772	hsa-miR-499-3p
hsa-miR-516a-5p	0.0227622	2.43206	1.50541	0.133806	0.287673	-5.65627	MIMAT0004770	hsa-miR-516a-5p
hsa-miR-497*	-0.00423827	2.35481	-0.6576	0.511556	0.675568	-6.55979	MIMAT0004768	hsa-miR-497*
hsa-miR-193b*	-0.102722	2.8562	-1.62173	0.106446	0.255222	-5.47804	MIMAT0004767	hsa-miR-193b*
hsa-miR-146b-3p	-0.0118982	2.33719	-2.19079	0.0296295	0.125599	-4.42176	MIMAT0004766	hsa-miR-146b-3p
hsa-miR-491-3p	-0.0600002	2.49369	-1.31995	0.188369	0.357132	-5.91358	MIMAT0004765	hsa-miR-491-3p
hsa-miR-490-5p	0.0174686	2.431	1.31801	0.189016	0.357462	-5.9161	MIMAT0004764	hsa-miR-490-5p
hsa-miR-488	-0.00209379	2.42491	-0.25362	0.800051	0.884064	-6.74217	MIMAT0004763	hsa-miR-488
hsa-miR-486-3p	0.0257481	2.40319	2.43101	0.0159432	0.0899222	-3.88559	MIMAT0004762	hsa-miR-486-3p
hsa-miR-483-5p	1.02261	5.75383	5.08618	8.42e-07	3.91e-05	5.28056	MIMAT0004761	hsa-miR-483-5p
hsa-miR-431*	-0.0373908	2.46055	-2.38484	0.0180262	0.0945552	-3.99274	MIMAT0004757	hsa-miR-431*
hcmv-miR-US33-3p	-0.0141166	2.35927	-1.59459	0.112391	0.261664	-5.52078	MIMAT0004756	hcmv-miR-US33-3p
hcmv-miR-US25-1*	-0.0159289	2.34969	-2.25216	0.0254049	0.115695	-4.2898	MIMAT0004755	hcmv-miR-US25-1*
hcmv-miR-UL36*	-0.00599378	2.38385	-0.847004	0.398011	0.575047	-6.41883	MIMAT0004754	hcmv-miR-UL36*
hsa-miR-20b*	-0.0100707	2.33925	-1.49385	0.136799	0.291781	-5.67327	MIMAT0004752	hsa-miR-20b*
hsa-miR-18b*	-0.0362652	2.79925	-1.24157	0.215858	0.390989	-6.01236	MIMAT0004751	hsa-miR-18b*
hsa-miR-424*	0.273457	2.75397	4.42028	1.62e-05	0.000445589	2.46592	MIMAT0004749	hsa-miR-424*
hsa-miR-423-5p	0.173206	5.07219	1.52482	0.128892	0.282056	-5.62742	MIMAT0004748	hsa-miR-423-5p
ebv-miR-BART2-3p	0.000684969	2.35339	0.111724	0.911155	0.948445	-6.76788	MIMAT0004744	ebv-miR-BART2-3p
hsa-miR-335*	-0.116903	2.646	-1.64743	0.101049	0.251319	-5.43693	MIMAT0004703	hsa-miR-335*
hsa-miR-339-3p	0.0211422	2.42358	1.76167	0.0796609	0.216166	-5.24653	MIMAT0004702	hsa-miR-339-3p
hsa-miR-338-5p	-0.0617523	2.50324	-1.88644	0.0606927	0.191612	-5.0245	MIMAT0004701	hsa-miR-338-5p
hsa-miR-331-5p	-0.00514242	2.32226	-0.83778	0.40316	0.57946	-6.42651	MIMAT0004700	hsa-miR-331-5p
hsa-miR-148b*	-0.00806807	2.40808	-1.00239	0.317371	0.499202	-6.27689	MIMAT0004699	hsa-miR-148b*
hsa-miR-135b*	-0.00278405	2.32472	-0.419339	0.675421	0.800552	-6.68688	MIMAT0004698	hsa-miR-135b*
hsa-miR-151-5p	0.225866	5.52428	1.20613	0.2292	0.404098	-6.05506	MIMAT0004697	hsa-miR-151-5p
hsa-miR-323-5p	-0.000265792	2.30282	-0.0455374	0.963725	0.980453	-6.77305	MIMAT0004696	hsa-miR-323-5p
hsa-miR-337-5p	0.0457219	3.09169	0.544024	0.587034	0.73162	-6.62736	MIMAT0004695	hsa-miR-337-5p
hsa-miR-342-5p	0.00923906	3.04602	0.077033	0.938675	0.968121	-6.77113	MIMAT0004694	hsa-miR-342-5p
hsa-miR-330-5p	-0.0102922	2.36788	-1.47901	0.14072	0.297574	-5.69492	MIMAT0004693	hsa-miR-330-5p
hsa-miR-340	-0.0120385	3.36052	-0.0957825	0.92379	0.957373	-6.76952	MIMAT0004692	hsa-miR-340
hsa-miR-379*	-0.0195914	2.38769	-2.56243	0.011134	0.0737433	-3.57009	MIMAT0004690	hsa-miR-379*
hsa-miR-377*	-0.0198979	2.40718	-1.39293	0.165196	0.330884	-5.81628	MIMAT0004689	hsa-miR-377*
hsa-miR-374a*	-0.00256903	2.4393	-0.2624	0.793284	0.879753	-6.73992	MIMAT0004688	hsa-miR-374a*
hsa-miR-371-5p	0.0525351	3.50153	0.543711	0.58725	0.73162	-6.62753	MIMAT0004687	hsa-miR-371-5p
hsa-miR-367*	-0.00216098	2.40854	-0.243224	0.808083	0.887502	-6.74473	MIMAT0004686	hsa-miR-367*
hsa-miR-302d*	-0.00678137	2.30075	-1.29113	0.198159	0.370869	-5.9506	MIMAT0004685	hsa-miR-302d*
hsa-miR-362-3p	-0.242951	3.24794	-2.22669	0.0270896	0.120517	-4.34498	MIMAT0004683	hsa-miR-362-3p
hsa-miR-361-3p	0.206917	3.97138	1.84701	0.0662313	0.198367	-5.09626	MIMAT0004682	hsa-miR-361-3p
hsa-miR-26a-2*	-0.000142275	2.51928	-0.00513585	0.995907	0.997387	-6.77406	MIMAT0004681	hsa-miR-26a-2*
hsa-miR-130b*	-0.135187	2.49396	-1.85852	0.0645734	0.198138	-5.07547	MIMAT0004680	hsa-miR-130b*
hsa-miR-296-3p	-0.0051771	2.30665	-0.950528	0.342998	0.521852	-6.32689	MIMAT0004679	hsa-miR-296-3p
hsa-miR-99b*	0.00520466	2.41829	0.464521	0.642783	0.773635	-6.66709	MIMAT0004678	hsa-miR-99b*
hsa-miR-34c-3p	0.00186197	2.34963	0.290971	0.771376	0.870138	-6.73208	MIMAT0004677	hsa-miR-34c-3p
hsa-miR-34b	-0.0632643	2.54205	-0.778059	0.437459	0.611716	-6.47422	MIMAT0004676	hsa-miR-34b
hsa-miR-219-2-3p	0.0215349	2.40042	2.78186	0.00592503	0.0475413	-3.00879	MIMAT0004675	hsa-miR-219-2-3p
hsa-miR-30c-1*	0.00239875	2.42915	0.287792	0.773806	0.870693	-6.733	MIMAT0004674	hsa-miR-30c-1*
hsa-miR-29c*	0.323175	4.07131	3.42787	0.000739317	0.00958269	-1.11283	MIMAT0004673	hsa-miR-29c*
hsa-miR-106b*	-0.0194104	2.32739	-3.29146	0.00117926	0.0135867	-1.54277	MIMAT0004672	hsa-miR-106b*
hsa-miR-194*	-0.00159064	2.38035	-0.230832	0.817683	0.894672	-6.74764	MIMAT0004671	hsa-miR-194*
hsa-miR-155*	-0.00503991	2.45608	-0.441143	0.659588	0.786141	-6.67758	MIMAT0004658	hsa-miR-155*
hsa-miR-200c*	-0.0329423	2.44966	-4.07107	6.75e-05	0.00146776	1.11893	MIMAT0004657	hsa-miR-200c*
hsa-miR-195*	-0.0189012	2.52904	-0.462988	0.643879	0.774263	-6.66779	MIMAT0004615	hsa-miR-195*
hsa-miR-193a-5p	-0.27343	3.56667	-3.82429	0.000175461	0.00328501	0.223542	MIMAT0004614	hsa-miR-193a-5p
hsa-miR-188-3p	0.00649202	2.36043	1.13983	0.255727	0.434821	-6.13168	MIMAT0004613	hsa-miR-188-3p
hsa-miR-186*	-0.00830841	2.47629	-0.913154	0.362267	0.537223	-6.36129	MIMAT0004612	hsa-miR-186*
hsa-miR-185*	-0.0711294	2.41398	-1.72623	0.0858595	0.225373	-5.30693	MIMAT0004611	hsa-miR-185*
hsa-miR-150*	0.386705	5.00819	2.9793	0.00324894	0.0304137	-2.46742	MIMAT0004610	hsa-miR-150*
hsa-miR-149*	0.0290348	2.59972	0.639289	0.523371	0.686288	-6.57154	MIMAT0004609	hsa-miR-149*
hsa-miR-146a*	-0.00841804	2.4126	-0.915735	0.360915	0.535808	-6.35896	MIMAT0004608	hsa-miR-146a*
hsa-miR-138-1*	0.00289784	2.35392	0.39468	0.693502	0.814321	-6.69683	MIMAT0004607	hsa-miR-138-1*
hsa-miR-136*	-0.00976352	2.92986	-0.145153	0.884737	0.92956	-6.76362	MIMAT0004606	hsa-miR-136*
hsa-miR-129-3p	-0.176987	3.13693	-3.06142	0.00250735	0.0244921	-2.23227	MIMAT0004605	hsa-miR-129-3p
hsa-miR-127-5p	0.00631872	2.35289	0.932608	0.352153	0.530394	-6.34356	MIMAT0004604	hsa-miR-127-5p
hsa-miR-125b-2*	-0.302179	3.01206	-5.82647	2.25e-08	2.53e-06	8.75791	MIMAT0004603	hsa-miR-125b-2*
hsa-miR-125a-3p	0.698622	5.29946	3.90059	0.000131228	0.00264023	0.495259	MIMAT0004602	hsa-miR-125a-3p
hsa-miR-145*	0.0846514	2.80589	2.13066	0.0343452	0.137381	-4.54765	MIMAT0004601	hsa-miR-145*
hsa-miR-144*	0.450162	3.53703	3.12787	0.00202513	0.0200726	-2.03775	MIMAT0004600	hsa-miR-144*
hsa-miR-143*	0.0425289	2.52111	2.48067	0.0139437	0.0835383	-3.76821	MIMAT0004599	hsa-miR-143*
hsa-miR-141*	-0.0791576	2.45169	-5.36831	2.2e-07	1.56e-05	6.56467	MIMAT0004598	hsa-miR-141*
hsa-miR-140-3p	0.917663	6.74684	6.82096	1.06e-10	2.05e-08	13.9353	MIMAT0004597	hsa-miR-140-3p
hsa-miR-138-2*	0.05382	2.44807	3.38272	0.000864276	0.0109838	-1.25687	MIMAT0004596	hsa-miR-138-2*
hsa-miR-135a*	-0.333744	5.24297	-1.12909	0.260218	0.440118	-6.14369	MIMAT0004595	hsa-miR-135a*
hsa-miR-132*	0.00358024	2.57409	0.128188	0.89813	0.939239	-6.76592	MIMAT0004594	hsa-miR-132*
hsa-miR-130a*	-0.0422204	2.43992	-1.55126	0.122431	0.274147	-5.58757	MIMAT0004593	hsa-miR-130a*
hsa-miR-125b-1*	0.026227	2.3665	2.31922	0.0213986	0.104892	-4.14167	MIMAT0004592	hsa-miR-125b-1*
hsa-miR-124*	-0.00476533	2.35263	-0.917029	0.360238	0.535808	-6.35779	MIMAT0004591	hsa-miR-124*
hsa-miR-122*	-0.0253754	2.49444	-1.55869	0.120659	0.273058	-5.57623	MIMAT0004590	hsa-miR-122*
hsa-miR-30b*	-0.00957152	2.71142	-0.337202	0.73632	0.845163	-6.71768	MIMAT0004589	hsa-miR-30b*
hsa-miR-27b*	-0.0119211	2.39341	-1.82152	0.0700297	0.202141	-5.14186	MIMAT0004588	hsa-miR-27b*
hsa-miR-23b*	-0.104091	2.56388	-5.39499	1.94e-07	1.45e-05	6.68878	MIMAT0004587	hsa-miR-23b*
hsa-miR-15b*	-0.0169709	2.48917	-1.17203	0.242588	0.417636	-6.09501	MIMAT0004586	hsa-miR-15b*
hsa-let-7i*	-0.0217526	2.42816	-1.13035	0.259688	0.439773	-6.14229	MIMAT0004585	hsa-let-7i*
hsa-let-7g*	-0.0998265	2.39414	-1.87127	0.0627767	0.195932	-5.05229	MIMAT0004584	hsa-let-7g*
hsa-miR-200b*	-0.0777751	2.58734	-2.88097	0.00439944	0.0372984	-2.74129	MIMAT0004571	hsa-miR-200b*
hsa-miR-223*	0.0202796	2.44322	0.832287	0.406245	0.581954	-6.43104	MIMAT0004570	hsa-miR-223*
hsa-miR-222*	-0.0260491	2.36273	-3.65153	0.000333272	0.00486346	-0.374535	MIMAT0004569	hsa-miR-222*
hsa-miR-221*	-0.380002	3.11661	-3.94048	0.000112544	0.00233399	0.639146	MIMAT0004568	hsa-miR-221*
hsa-miR-219-1-3p	-0.000713373	2.27829	-0.129586	0.897025	0.93919	-6.76574	MIMAT0004567	hsa-miR-219-1-3p
hsa-miR-218-2*	-0.00155923	2.32437	-0.284092	0.776636	0.872129	-6.73404	MIMAT0004566	hsa-miR-218-2*
hsa-miR-218-1*	-0.00417601	2.30474	-0.818565	0.414014	0.589949	-6.44224	MIMAT0004565	hsa-miR-218-1*
hsa-miR-214*	-0.046142	2.63568	-1.46477	0.144564	0.304013	-5.71549	MIMAT0004564	hsa-miR-214*
hsa-miR-196a*	-0.00870104	2.30888	-1.57057	0.117872	0.269766	-5.55802	MIMAT0004562	hsa-miR-196a*
hsa-miR-187*	0.0297549	2.54845	1.24894	0.213154	0.388246	-6.00332	MIMAT0004561	hsa-miR-187*
hsa-miR-183*	-0.0208514	2.34048	-2.87589	0.00446804	0.0376433	-2.75523	MIMAT0004560	hsa-miR-183*
hsa-miR-181c*	0.0797582	2.55861	2.75484	0.00641711	0.0498815	-3.08021	MIMAT0004559	hsa-miR-181c*
hsa-miR-181a-2*	-0.0503109	2.46317	-2.68607	0.00784094	0.0571329	-3.25907	MIMAT0004558	hsa-miR-181a-2*
hsa-miR-34a*	-0.0347815	2.54612	-1.82169	0.0700038	0.202141	-5.14156	MIMAT0004557	hsa-miR-34a*
hsa-miR-10b*	-0.00433284	2.50285	-0.295707	0.767762	0.8697	-6.7307	MIMAT0004556	hsa-miR-10b*
hsa-miR-10a*	-0.00886089	2.33691	-1.65801	0.0988921	0.247185	-5.41981	MIMAT0004555	hsa-miR-10a*
hsa-miR-7-2*	-0.0918342	2.43126	-2.3448	0.0200232	0.100714	-4.08408	MIMAT0004554	hsa-miR-7-2*
hsa-miR-7-1*	-0.087031	2.65114	-1.00108	0.318003	0.499614	-6.27818	MIMAT0004553	hsa-miR-7-1*
hsa-miR-139-3p	0.454898	3.55265	8.22297	2.54e-14	1.71e-11	22.0402	MIMAT0004552	hsa-miR-139-3p
hsa-miR-30d*	-0.0194854	2.42748	-2.39281	0.0176505	0.0940431	-3.97439	MIMAT0004551	hsa-miR-30d*
hsa-miR-30c-2*	0.0291901	2.53289	2.42533	0.0161875	0.0905471	-3.89889	MIMAT0004550	hsa-miR-30c-2*
hsa-miR-148a*	0.00936745	2.35469	1.42407	0.155994	0.320804	-5.7732	MIMAT0004549	hsa-miR-148a*
hsa-miR-129*	-0.139775	3.01802	-2.52552	0.0123328	0.0769852	-3.66027	MIMAT0004548	hsa-miR-129*
hsa-miR-192*	-0.023548	2.44023	-2.37995	0.0182601	0.0946717	-4.00397	MIMAT0004543	hsa-miR-192*
hsa-miR-16-2*	-0.0252557	2.50712	-1.61994	0.106829	0.255222	-5.48088	MIMAT0004518	hsa-miR-16-2*
hsa-miR-106a*	-0.0125962	2.40377	-1.37268	0.171399	0.337786	-5.8438	MIMAT0004517	hsa-miR-106a*
hsa-miR-105*	-0.00387787	2.39054	-0.603165	0.547086	0.705275	-6.59376	MIMAT0004516	hsa-miR-105*
hsa-miR-29b-2*	0.041552	2.4283	3.23053	0.00144594	0.0159765	-1.72978	MIMAT0004515	hsa-miR-29b-2*
hsa-miR-29b-1*	0.0210435	2.80733	0.291966	0.770617	0.870138	-6.7318	MIMAT0004514	hsa-miR-29b-1*
hsa-miR-101*	-0.0291602	2.45278	-1.05062	0.294709	0.472938	-6.22804	MIMAT0004513	hsa-miR-101*
hsa-miR-100*	-0.0144092	2.41288	-1.80561	0.0724912	0.205916	-5.17002	MIMAT0004512	hsa-miR-100*
hsa-miR-99a*	-0.0189383	2.39151	-2.42376	0.0162555	0.0905471	-3.90255	MIMAT0004511	hsa-miR-99a*
hsa-miR-96*	-0.0125182	2.34901	-2.19714	0.0291653	0.124809	-4.40825	MIMAT0004510	hsa-miR-96*
hsa-miR-93*	-0.0198253	2.36836	-2.29199	0.022953	0.109765	-4.20231	MIMAT0004509	hsa-miR-93*
hsa-miR-92a-2*	0.0033818	2.4107	0.34321	0.731803	0.840981	-6.71566	MIMAT0004508	hsa-miR-92a-2*
hsa-miR-92a-1*	-0.0197687	2.36373	-2.82142	0.00526618	0.0425079	-2.90305	MIMAT0004507	hsa-miR-92a-1*
hsa-miR-33a*	-0.0184829	2.376	-1.92155	0.0560922	0.180643	-4.95939	MIMAT0004506	hsa-miR-33a*
hsa-miR-32*	0.172484	2.98334	2.20243	0.0287841	0.123649	-4.39699	MIMAT0004505	hsa-miR-32*
hsa-miR-31*	-0.693835	4.56002	-3.65776	0.000325779	0.00482582	-0.353386	MIMAT0004504	hsa-miR-31*
hsa-miR-29a*	0.00134257	2.54153	0.0362722	0.971102	0.982767	-6.77342	MIMAT0004503	hsa-miR-29a*
hsa-miR-28-3p	0.0169883	2.35511	1.81559	0.07094	0.203462	-5.1524	MIMAT0004502	hsa-miR-28-3p
hsa-miR-27a*	-0.00885028	2.32088	-1.7037	0.0899987	0.230254	-5.34469	MIMAT0004501	hsa-miR-27a*
hsa-miR-26b*	-0.0548887	2.48828	-1.54085	0.124944	0.277014	-5.60334	MIMAT0004500	hsa-miR-26b*
hsa-miR-26a-1*	-0.026521	2.46256	-1.7547	0.0808508	0.217974	-5.25851	MIMAT0004499	hsa-miR-26a-1*
hsa-miR-25*	-0.00528271	2.38359	-0.624081	0.53329	0.693714	-6.58105	MIMAT0004498	hsa-miR-25*
hsa-miR-24-2*	-0.00221327	2.3063	-0.357082	0.721409	0.832585	-6.71084	MIMAT0004497	hsa-miR-24-2*
hsa-miR-23a*	0.0495526	2.62764	1.4627	0.145129	0.304252	-5.71846	MIMAT0004496	hsa-miR-23a*
hsa-miR-22*	-0.153649	2.90241	-2.38558	0.0179909	0.0945552	-3.99103	MIMAT0004495	hsa-miR-22*
hsa-miR-21*	0.108329	6.05334	0.808572	0.419727	0.594945	-6.45028	MIMAT0004494	hsa-miR-21*
hsa-miR-20a*	-0.093632	2.67858	-1.51295	0.13188	0.285351	-5.64511	MIMAT0004493	hsa-miR-20a*
hsa-miR-19b-2*	0.00305328	2.45564	0.201621	0.840419	0.904334	-6.75391	MIMAT0004492	hsa-miR-19b-2*
hsa-miR-19b-1*	-0.0417876	2.40579	-4.50011	1.15e-05	0.000353725	2.78666	MIMAT0004491	hsa-miR-19b-1*
hsa-miR-19a*	-0.0160794	2.39373	-2.18427	0.0301123	0.126453	-4.43557	MIMAT0004490	hsa-miR-19a*
hsa-miR-16-1*	-0.00510181	2.33948	-0.887942	0.375645	0.551	-6.38373	MIMAT0004489	hsa-miR-16-1*
hsa-miR-15a*	-0.0525818	2.46723	-2.21608	0.0278197	0.122916	-4.36779	MIMAT0004488	hsa-miR-15a*
hsa-let-7f-2*	-0.0438618	2.47934	-1.50943	0.132777	0.286374	-5.65033	MIMAT0004487	hsa-let-7f-2*
hsa-let-7f-1*	-0.193843	3.50062	-2.07006	0.0397386	0.147678	-4.67117	MIMAT0004486	hsa-let-7f-1*
hsa-let-7e*	-0.187683	2.48168	-1.88642	0.0606961	0.191612	-5.02455	MIMAT0004485	hsa-let-7e*
hsa-let-7d*	-0.191129	2.61216	-1.70536	0.0896886	0.230254	-5.34193	MIMAT0004484	hsa-let-7d*
hsa-let-7c*_v16.0	-0.010561	2.3655	-1.84437	0.0666169	0.198367	-5.10101	MIMAT0004483	hsa-let-7c*_v16.0
hsa-let-7b*	-0.242404	3.55039	-2.09779	0.0371874	0.141637	-4.61508	MIMAT0004482	hsa-let-7b*
hsa-let-7a*	-0.0267603	2.4929	-1.444	0.150312	0.311372	-5.74513	MIMAT0004481	hsa-let-7a*
hiv1-miR-H1	-0.448619	4.4177	-1.84809	0.066074	0.198367	-5.09431	MIMAT0004480	hiv1-miR-H1
hiv1-miR-N367	0.0229445	2.48965	1.71738	0.0874674	0.227935	-5.32183	MIMAT0004478	hiv1-miR-N367
hsa-miR-297	-0.00207466	2.35676	-0.382309	0.70264	0.820762	-6.70159	MIMAT0004450	hsa-miR-297
hsa-miR-675	-0.00583551	2.29271	-1.08684	0.278421	0.46048	-6.18985	MIMAT0004284	hsa-miR-675
hsa-miR-802	-0.00993758	2.3812	-1.21866	0.224419	0.399949	-6.04011	MIMAT0004185	hsa-miR-802
hsa-miR-770-5p	-0.00234258	2.43396	-0.284279	0.776493	0.872129	-6.73399	MIMAT0003948	hsa-miR-770-5p
hsa-miR-765	0.579326	4.13502	3.48852	0.000597938	0.00782544	-0.916704	MIMAT0003945	hsa-miR-765
hsa-miR-766	0.0664599	4.16298	0.596962	0.551212	0.706306	-6.59745	MIMAT0003888	hsa-miR-766
hsa-miR-769-3p	0.00948009	2.44348	1.07791	0.282381	0.4626	-6.19939	MIMAT0003887	hsa-miR-769-3p
hsa-miR-769-5p	-0.11924	3.20413	-1.97077	0.050138	0.169814	-4.86615	MIMAT0003886	hsa-miR-769-5p
hsa-miR-454	0.044292	3.06069	0.491548	0.623581	0.75968	-6.65428	MIMAT0003885	hsa-miR-454
hsa-miR-454*	-0.114107	2.57987	-1.88308	0.0611499	0.192594	-5.03069	MIMAT0003884	hsa-miR-454*
hsa-miR-767-3p	-0.0611464	2.6968	-2.83449	0.00506366	0.0416208	-2.86782	MIMAT0003883	hsa-miR-767-3p
hsa-miR-767-5p	-0.00385109	2.36551	-0.693401	0.488867	0.657678	-6.53585	MIMAT0003882	hsa-miR-767-5p
hsa-miR-668	-0.102625	2.4223	-1.94032	0.0537551	0.177168	-4.9241	MIMAT0003881	hsa-miR-668
hsa-miR-671-5p	1.19474	6.75619	5.28578	3.28e-07	2.01e-05	6.18366	MIMAT0003880	hsa-miR-671-5p
hsa-miR-758	-0.0799912	2.54056	-2.38459	0.0180382	0.0945552	-3.99332	MIMAT0003879	hsa-miR-758
hsv1-miR-H1	0.319678	3.03274	3.25327	0.00134047	0.0149335	-1.66036	MIMAT0003744	hsv1-miR-H1
ebv-miR-BART20-3p	-0.0303569	2.36902	-2.1529	0.0325307	0.133653	-4.50148	MIMAT0003720	ebv-miR-BART20-3p
ebv-miR-BART20-5p	-0.0104479	2.40827	-0.746674	0.456142	0.628069	-6.49789	MIMAT0003719	ebv-miR-BART20-5p
ebv-miR-BART19-3p	-0.277247	6.55577	-0.689791	0.49113	0.660063	-6.53832	MIMAT0003718	ebv-miR-BART19-3p
ebv-miR-BART18-5p	-0.0362284	2.45305	-1.45788	0.146452	0.306074	-5.72537	MIMAT0003717	ebv-miR-BART18-5p
ebv-miR-BART17-3p	-0.064491	2.48221	-1.65482	0.0995386	0.248018	-5.42498	MIMAT0003716	ebv-miR-BART17-3p
ebv-miR-BART17-5p	0.00126274	2.30132	0.218222	0.82748	0.900774	-6.75045	MIMAT0003715	ebv-miR-BART17-5p
ebv-miR-BART16	0.139572	2.83406	2.01097	0.045679	0.158835	-4.78831	MIMAT0003714	ebv-miR-BART16
ebv-miR-BART15	0.00206994	2.51517	0.0648015	0.948397	0.971695	-6.77199	MIMAT0003713	ebv-miR-BART15
kshv-miR-K12-12*	0.000984016	2.54506	0.0101292	0.991928	0.995621	-6.77402	MIMAT0003712	kshv-miR-K12-12*
ebv-miR-BART14	-0.000850606	2.3435	-0.163413	0.87036	0.919557	-6.76083	MIMAT0003426	ebv-miR-BART14
ebv-miR-BART14*	-0.0214381	2.34755	-2.74606	0.00658479	0.0507217	-3.10328	MIMAT0003425	ebv-miR-BART14*
ebv-miR-BART13	-0.267967	5.20543	-1.63619	0.103381	0.253265	-5.45498	MIMAT0003424	ebv-miR-BART13
ebv-miR-BART12	0.434715	4.38413	2.86562	0.00460943	0.0385932	-2.78328	MIMAT0003423	ebv-miR-BART12
ebv-miR-BART11-3p	0.00407892	2.35007	0.544613	0.58663	0.73162	-6.62705	MIMAT0003422	ebv-miR-BART11-3p
ebv-miR-BART11-5p	-0.00134771	2.3741	-0.209572	0.834216	0.903364	-6.75229	MIMAT0003421	ebv-miR-BART11-5p
ebv-miR-BART10	0.124318	2.60324	2.96197	0.00342914	0.0316608	-2.51629	MIMAT0003420	ebv-miR-BART10
ebv-miR-BART9	-0.0123676	2.34893	-1.96705	0.0505686	0.169991	-4.87328	MIMAT0003419	ebv-miR-BART9
ebv-miR-BART8*	-0.00308504	2.31794	-0.555455	0.579208	0.724279	-6.62114	MIMAT0003418	ebv-miR-BART8*
ebv-miR-BART8	-0.000564322	2.39208	-0.0677597	0.946045	0.971272	-6.7718	MIMAT0003417	ebv-miR-BART8
ebv-miR-BART7	-0.00242856	2.43654	-0.215938	0.829258	0.900774	-6.75094	MIMAT0003416	ebv-miR-BART7
ebv-miR-BART6-3p	-0.00524652	2.30964	-0.912065	0.362839	0.53748	-6.36228	MIMAT0003415	ebv-miR-BART6-3p
ebv-miR-BART6-5p	-0.0113176	2.33952	-1.7638	0.0793008	0.215954	-5.24287	MIMAT0003414	ebv-miR-BART6-5p
ebv-miR-BART5	-0.0405443	2.34072	-2.50718	0.0129703	0.0798356	-3.70463	MIMAT0003413	ebv-miR-BART5
ebv-miR-BART4	0.0404961	2.47436	2.13889	0.0336639	0.135626	-4.53062	MIMAT0003412	ebv-miR-BART4
ebv-miR-BART3	-0.000333466	2.30995	-0.062787	0.949999	0.971695	-6.77212	MIMAT0003411	ebv-miR-BART3
ebv-miR-BART3*	0.119205	2.67241	3.36131	0.000930165	0.0111363	-1.32456	MIMAT0003410	ebv-miR-BART3*
hsa-miR-425	0.1793	5.3126	1.14173	0.25494	0.434462	-6.12955	MIMAT0003393	hsa-miR-425
ebv-miR-BART1-3p	-0.100548	2.43886	-1.83897	0.0674107	0.199275	-5.11071	MIMAT0003390	ebv-miR-BART1-3p
hsa-miR-542-3p	-0.0091005	2.48087	-0.537011	0.59186	0.736003	-6.63112	MIMAT0003389	hsa-miR-542-3p
hsa-miR-376a*	-0.00346846	2.51614	-0.215105	0.829906	0.900774	-6.75112	MIMAT0003386	hsa-miR-376a*
hsa-miR-363*	-0.00312959	2.3618	-0.590136	0.55577	0.709852	-6.60146	MIMAT0003385	hsa-miR-363*
hcmv-miR-UL70-3p	1.11595	6.61374	5.83725	2.13e-08	2.53e-06	8.81106	MIMAT0003343	hcmv-miR-UL70-3p
hcmv-miR-UL70-5p	0.05206	2.41523	1.7159	0.087738	0.227935	-5.32431	MIMAT0003342	hcmv-miR-UL70-5p
hcmv-miR-US4	0.148581	2.78159	3.19583	0.00162182	0.01762	-1.83487	MIMAT0003341	hcmv-miR-US4
hsa-miR-542-5p	0.0194068	2.5628	0.984733	0.325952	0.506919	-6.29421	MIMAT0003340	hsa-miR-542-5p
hsa-miR-421	-0.00669244	2.48454	-0.293421	0.769506	0.870138	-6.73137	MIMAT0003339	hsa-miR-421
hsa-miR-660	-0.151152	3.96334	-1.05659	0.291979	0.470987	-6.22182	MIMAT0003338	hsa-miR-660
hsa-miR-659	0.180652	2.68275	4.5258	1.03e-05	0.000332011	2.89086	MIMAT0003337	hsa-miR-659
hsa-miR-658	-0.00962433	2.38415	-1.35666	0.176427	0.341701	-5.86528	MIMAT0003336	hsa-miR-658
hsa-miR-657	-0.0795503	2.40739	-1.89443	0.0596189	0.189991	-5.00979	MIMAT0003335	hsa-miR-657
hsa-miR-549	-0.0109613	2.39632	-1.62588	0.105558	0.254547	-5.47144	MIMAT0003333	hsa-miR-549
hsa-miR-656	-0.0231193	2.47295	-2.02922	0.0437682	0.155789	-4.75247	MIMAT0003332	hsa-miR-656
hsa-miR-655	0.00330098	2.42069	0.329831	0.741875	0.849343	-6.72012	MIMAT0003331	hsa-miR-655
hsa-miR-654-5p	0.0551449	2.60222	2.84839	0.00485604	0.0401592	-2.83018	MIMAT0003330	hsa-miR-654-5p
hsa-miR-411	-0.0219974	2.60396	-0.802583	0.423174	0.597265	-6.45505	MIMAT0003329	hsa-miR-411
hsa-miR-653	-0.00741495	2.38259	-1.15298	0.250301	0.428746	-6.11682	MIMAT0003328	hsa-miR-653
hsa-miR-449b	0.0368327	2.50636	2.44379	0.015406	0.0883714	-3.85561	MIMAT0003327	hsa-miR-449b
hsa-miR-663	0.743789	5.5359	5.21818	4.53e-07	2.37e-05	5.87485	MIMAT0003326	hsa-miR-663
hsa-miR-662	-0.0506889	2.5552	-1.83165	0.0684995	0.199553	-5.12382	MIMAT0003325	hsa-miR-662
hsa-miR-661	-0.0160991	2.37118	-1.84078	0.0671435	0.198922	-5.10746	MIMAT0003324	hsa-miR-661
hsa-miR-548d-3p	-0.0359415	2.43645	-1.18752	0.236439	0.412491	-6.077	MIMAT0003323	hsa-miR-548d-3p
hsa-miR-652	0.21607	3.10616	2.59733	0.0100975	0.0683991	-3.48368	MIMAT0003322	hsa-miR-652
hsa-miR-651	-0.00582045	2.36136	-0.875405	0.382409	0.558492	-6.39465	MIMAT0003321	hsa-miR-651
hsa-miR-650	0.770481	3.17566	7.21388	1.12e-11	5.02e-09	16.1208	MIMAT0003320	hsa-miR-650
hsa-miR-649	-0.00177743	2.34804	-0.274891	0.783685	0.874659	-6.73659	MIMAT0003319	hsa-miR-649
hsa-miR-648	0.044502	2.41357	3.69636	0.000282774	0.00443232	-0.22164	MIMAT0003318	hsa-miR-648
hsa-miR-647	-0.0462461	2.41702	-1.20765	0.228616	0.403898	-6.05326	MIMAT0003317	hsa-miR-647
hsa-miR-646	-0.00920857	2.34855	-1.21644	0.225259	0.400592	-6.04276	MIMAT0003316	hsa-miR-646
hsa-miR-645	0.136693	2.62343	4.5891	7.88e-06	0.000272211	3.14968	MIMAT0003315	hsa-miR-645
hsa-miR-644	-0.00374286	2.33981	-0.558025	0.577455	0.723579	-6.61972	MIMAT0003314	hsa-miR-644
hsa-miR-643	-0.00656519	2.34408	-1.19049	0.235272	0.411345	-6.07352	MIMAT0003313	hsa-miR-643
hsa-miR-642a	-0.00957011	2.40027	-1.11566	0.265915	0.445125	-6.15856	MIMAT0003312	hsa-miR-642a
hsa-miR-641	-0.00621556	2.34561	-1.11511	0.26615	0.445125	-6.15916	MIMAT0003311	hsa-miR-641
hsa-miR-640	-0.127236	2.50144	-1.92586	0.0555474	0.179995	-4.9513	MIMAT0003310	hsa-miR-640
hsa-miR-639	0.0182308	2.36356	2.63487	0.00907995	0.0641732	-3.38952	MIMAT0003309	hsa-miR-639
hsa-miR-638	0.265251	9.68774	1.51325	0.131804	0.285351	-5.64466	MIMAT0003308	hsa-miR-638
hsa-miR-637	-0.00832554	2.38145	-1.01385	0.311884	0.492542	-6.26548	MIMAT0003307	hsa-miR-637
hsa-miR-636	-0.00620501	2.62401	-0.274717	0.783819	0.874659	-6.73664	MIMAT0003306	hsa-miR-636
hsa-miR-635	-0.00282075	2.38073	-0.451072	0.652429	0.780368	-6.67319	MIMAT0003305	hsa-miR-635
hsa-miR-634	-0.140915	2.97029	-2.92989	0.00378722	0.033314	-2.60609	MIMAT0003304	hsa-miR-634
hsa-miR-633	-0.00956776	2.47514	-0.707196	0.480273	0.649355	-6.52629	MIMAT0003303	hsa-miR-633
hsa-miR-632	-0.0272173	2.39476	-2.27221	0.0241439	0.112616	-4.24595	MIMAT0003302	hsa-miR-632
hsa-miR-33b	-0.0153317	2.3805	-2.09769	0.0371955	0.141637	-4.61527	MIMAT0003301	hsa-miR-33b
hsa-miR-631	-0.0865971	2.54462	-1.24094	0.216088	0.390989	-6.01312	MIMAT0003300	hsa-miR-631
hsa-miR-630	0.72106	5.61905	3.2769	0.00123849	0.0139124	-1.58777	MIMAT0003299	hsa-miR-630
hsa-miR-629*	-0.0162887	2.60482	-0.580381	0.562315	0.713835	-6.60712	MIMAT0003298	hsa-miR-629*
hsa-miR-628-3p	0.0100633	2.35496	1.28431	0.200527	0.372665	-5.95923	MIMAT0003297	hsa-miR-628-3p
hsa-miR-627	0.0218637	2.61493	0.40689	0.684526	0.806592	-6.69198	MIMAT0003296	hsa-miR-627
hsa-miR-626	0.00113338	2.36467	0.21506	0.829941	0.900774	-6.75113	MIMAT0003295	hsa-miR-626
hsa-miR-625	0.292423	2.99001	2.82674	0.00518289	0.0422606	-2.88873	MIMAT0003294	hsa-miR-625
hsa-miR-624*	-0.0235495	2.47134	-1.2005	0.231373	0.407168	-6.06173	MIMAT0003293	hsa-miR-624*
hsa-miR-623	0.220714	2.84059	4.42475	1.59e-05	0.000445589	2.48378	MIMAT0003292	hsa-miR-623
hsa-miR-622	-0.0652959	3.16016	-0.484697	0.628425	0.763168	-6.6576	MIMAT0003291	hsa-miR-622
hsa-miR-621	-0.00414166	2.34593	-0.636448	0.525216	0.68669	-6.57334	MIMAT0003290	hsa-miR-621
hsa-miR-620	-0.00555564	2.36781	-0.760425	0.447901	0.619133	-6.48764	MIMAT0003289	hsa-miR-620
hsa-miR-619	-0.0154762	2.33117	-1.69422	0.0917883	0.233895	-5.36044	MIMAT0003288	hsa-miR-619
hsa-miR-618	-0.0296451	2.38223	-1.63471	0.103691	0.253265	-5.45735	MIMAT0003287	hsa-miR-618
hsa-miR-617	-0.328825	2.66461	-4.91795	1.83e-06	7.7e-05	4.54022	MIMAT0003286	hsa-miR-617
hsa-miR-548c-3p	-0.00379679	2.50453	-0.261984	0.793605	0.879753	-6.74003	MIMAT0003285	hsa-miR-548c-3p
hsa-miR-616*	-0.0273773	2.37467	-1.43994	0.151457	0.312735	-5.75089	MIMAT0003284	hsa-miR-616*
hsa-miR-615-3p	-0.0992303	2.45454	-1.25049	0.212588	0.388246	-6.00141	MIMAT0003283	hsa-miR-615-3p
hsa-miR-614	0.0130701	2.41232	1.61962	0.106899	0.255222	-5.48139	MIMAT0003282	hsa-miR-614
hsa-miR-613	-0.0983109	2.50467	-1.26241	0.20828	0.381989	-5.98668	MIMAT0003281	hsa-miR-613
hsa-miR-612	-0.0200663	2.37666	-1.79164	0.0747105	0.208078	-5.19454	MIMAT0003280	hsa-miR-612
hsa-miR-611	-0.00179153	2.33198	-0.26535	0.791015	0.87905	-6.73915	MIMAT0003279	hsa-miR-611
hsa-miR-610	0.0567696	2.55283	3.00898	0.00296031	0.0283015	-2.3831	MIMAT0003278	hsa-miR-610
hsa-miR-609	0.00750712	2.45794	0.355076	0.722909	0.83289	-6.71155	MIMAT0003277	hsa-miR-609
hsa-miR-608	0.00159619	2.34632	0.358063	0.720676	0.832585	-6.71049	MIMAT0003276	hsa-miR-608
hsa-miR-607	-0.0144067	2.4216	-1.42345	0.156171	0.320804	-5.77406	MIMAT0003275	hsa-miR-607
hsa-miR-606	0.00150094	2.38019	0.181706	0.855998	0.913607	-6.7577	MIMAT0003274	hsa-miR-606
hsa-miR-605	-0.132616	2.57243	-1.60258	0.110615	0.260226	-5.50828	MIMAT0003273	hsa-miR-605
hsa-miR-604	-0.00694352	2.35295	-1.23867	0.216927	0.391457	-6.01589	MIMAT0003272	hsa-miR-604
hsa-miR-603	-0.000726893	2.38774	-0.0784231	0.93757	0.967722	-6.77102	MIMAT0003271	hsa-miR-603
hsa-miR-602	-0.110738	3.27994	-1.53403	0.126613	0.278879	-5.61362	MIMAT0003270	hsa-miR-602
hsa-miR-601	0.162534	3.35685	1.21818	0.2246	0.399949	-6.04068	MIMAT0003269	hsa-miR-601
hsa-miR-600	-0.00691482	2.32353	-1.1801	0.239371	0.414674	-6.08566	MIMAT0003268	hsa-miR-600
hsa-miR-599	-0.00715933	2.38046	-1.16206	0.246606	0.424011	-6.10647	MIMAT0003267	hsa-miR-599
hsa-miR-598	-0.0101456	2.59445	-0.262395	0.793288	0.879753	-6.73992	MIMAT0003266	hsa-miR-598
hsa-miR-597	-0.00436321	2.3566	-0.583977	0.559898	0.712021	-6.60504	MIMAT0003265	hsa-miR-597
hsa-miR-596	0.000338395	2.34162	0.0502843	0.959946	0.978826	-6.77282	MIMAT0003264	hsa-miR-596
hsa-miR-595	0.0841637	2.90775	1.05631	0.292108	0.470987	-6.22212	MIMAT0003263	hsa-miR-595
hsa-miR-593*	-0.00624027	2.32149	-1.0881	0.277867	0.460153	-6.1885	MIMAT0003261	hsa-miR-593*
hsa-miR-592	0.0431178	2.46843	3.86448	0.000150649	0.00297878	0.366092	MIMAT0003260	hsa-miR-592
hsa-miR-591	-0.00988204	2.37333	-1.1722	0.242518	0.417636	-6.0948	MIMAT0003259	hsa-miR-591
hsa-miR-590-5p	-0.199391	3.93432	-1.31255	0.190846	0.359805	-5.92316	MIMAT0003258	hsa-miR-590-5p
hsa-miR-550a*	-0.0625376	2.53607	-1.26308	0.208039	0.381989	-5.98584	MIMAT0003257	hsa-miR-550a*
hsa-miR-589*	-0.0112293	2.32984	-1.32678	0.186103	0.353832	-5.9047	MIMAT0003256	hsa-miR-589*
hsa-miR-588	0.0314348	2.45099	2.14416	0.0332342	0.134636	-4.51969	MIMAT0003255	hsa-miR-588
hsa-miR-548b-3p	-0.0629799	2.45555	-1.75011	0.0816412	0.21861	-5.26637	MIMAT0003254	hsa-miR-548b-3p
hsa-miR-587	-0.00319611	2.34007	-0.477453	0.633564	0.765651	-6.66105	MIMAT0003253	hsa-miR-587
hsa-miR-586	0.00184237	2.40813	0.169567	0.865523	0.917237	-6.75981	MIMAT0003252	hsa-miR-586
hsa-miR-548a-3p	-0.0155821	2.39754	-1.90254	0.0585456	0.187013	-4.99479	MIMAT0003251	hsa-miR-548a-3p
hsa-miR-585	-0.0104848	2.39547	-1.4919	0.137311	0.292409	-5.67613	MIMAT0003250	hsa-miR-585
hsa-miR-584	0.204093	2.92758	3.71174	0.000267183	0.00428764	-0.168817	MIMAT0003249	hsa-miR-584
hsa-miR-583	0.0232642	2.43125	2.55984	0.0112147	0.0737433	-3.57646	MIMAT0003248	hsa-miR-583
hsa-miR-582-5p	0.0992023	3.08867	0.932846	0.352031	0.530394	-6.34334	MIMAT0003247	hsa-miR-582-5p
hsa-miR-581	-0.0047926	2.37758	-0.633954	0.526839	0.687492	-6.5749	MIMAT0003246	hsa-miR-581
hsa-miR-580	-0.00435731	2.36873	-0.599741	0.549361	0.705275	-6.5958	MIMAT0003245	hsa-miR-580
hsa-miR-579	-0.0161447	2.39826	-2.2872	0.0232367	0.110292	-4.21292	MIMAT0003244	hsa-miR-579
hsa-miR-578	-0.00565417	2.37078	-0.81986	0.413278	0.589949	-6.44119	MIMAT0003243	hsa-miR-578
hsa-miR-577	-0.0039422	2.41295	-0.496475	0.620108	0.757769	-6.65187	MIMAT0003242	hsa-miR-577
hsa-miR-576-5p	-0.0724762	2.5947	-1.28538	0.200154	0.372662	-5.95788	MIMAT0003241	hsa-miR-576-5p
hsa-miR-575	0.942414	8.28518	5.06195	9.43e-07	4.24e-05	5.17277	MIMAT0003240	hsa-miR-575
hsa-miR-574-3p	0.0276689	4.74077	0.209476	0.834291	0.903364	-6.75231	MIMAT0003239	hsa-miR-574-3p
hsa-miR-573	-0.00406617	2.3173	-0.715939	0.474869	0.647898	-6.52013	MIMAT0003238	hsa-miR-573
hsa-miR-572	0.218627	5.75537	1.23958	0.21659	0.391372	-6.01478	MIMAT0003237	hsa-miR-572
hsa-miR-571	0.0121666	2.40573	0.768363	0.443183	0.616523	-6.48164	MIMAT0003236	hsa-miR-571
hsa-miR-570	-0.00630672	2.42385	-0.601939	0.5479	0.705275	-6.59449	MIMAT0003235	hsa-miR-570
hsa-miR-569	-0.0123633	2.36852	-2.06828	0.0399074	0.147789	-4.67474	MIMAT0003234	hsa-miR-569
hsa-miR-551b	0.12103	3.0463	1.57186	0.117573	0.269539	-5.55604	MIMAT0003233	hsa-miR-551b
hsa-miR-568	-0.00475622	2.38853	-0.575268	0.56576	0.716259	-6.61004	MIMAT0003232	hsa-miR-568
hsa-miR-567	0.00109698	2.35725	0.187135	0.851745	0.911232	-6.7567	MIMAT0003231	hsa-miR-567
hsa-miR-566	0.0220894	2.51503	1.5847	0.114624	0.264577	-5.53619	MIMAT0003230	hsa-miR-566
hsa-miR-564	0.234153	3.09866	4.08385	6.42e-05	0.00144176	1.16657	MIMAT0003228	hsa-miR-564
hsa-miR-563	-0.0772818	3.05996	-1.0649	0.288214	0.467524	-6.21314	MIMAT0003227	hsa-miR-563
hsa-miR-562	-0.0138493	2.37963	-1.28907	0.19887	0.371297	-5.9532	MIMAT0003226	hsa-miR-562
hsa-miR-561	-0.0121269	2.36314	-1.75727	0.0804099	0.217219	-5.2541	MIMAT0003225	hsa-miR-561
hsa-miR-559	-0.00282456	2.39981	-0.30155	0.76331	0.865581	-6.72897	MIMAT0003223	hsa-miR-559
hsa-miR-558	-0.0196794	2.36645	-3.29288	0.00117366	0.0135867	-1.5384	MIMAT0003222	hsa-miR-558
hsa-miR-557	0.180886	3.32017	2.3582	0.019334	0.0983482	-4.05367	MIMAT0003221	hsa-miR-557
hsa-miR-556-5p	0.00018663	2.38679	0.0245223	0.980461	0.991494	-6.77378	MIMAT0003220	hsa-miR-556-5p
hsa-miR-555	-0.00961103	2.37206	-1.42004	0.157162	0.321968	-5.77883	MIMAT0003219	hsa-miR-555
hsa-miR-92b	-0.136361	2.91023	-2.40515	0.0170821	0.0924768	-3.94585	MIMAT0003218	hsa-miR-92b
hsa-miR-554	-0.0183602	2.33059	-2.35445	0.019525	0.0985755	-4.0622	MIMAT0003217	hsa-miR-554
hsa-miR-553	0.0023837	2.40182	0.160329	0.872785	0.919557	-6.76132	MIMAT0003216	hsa-miR-553
hsa-miR-552	-0.00307313	2.37465	-0.417696	0.67662	0.800552	-6.68756	MIMAT0003215	hsa-miR-552
hsa-miR-551a	-0.0120816	2.3803	-1.03544	0.301722	0.481328	-6.24366	MIMAT0003214	hsa-miR-551a
hsa-miR-487b	-0.0514082	3.25215	-0.657394	0.511688	0.675568	-6.55992	MIMAT0003180	hsa-miR-487b
hsa-miR-545	-0.0310036	2.51721	-2.1206	0.0351944	0.13846	-4.56839	MIMAT0003165	hsa-miR-545
hsa-miR-544	-0.00523046	2.45457	-0.366339	0.714501	0.829585	-6.70752	MIMAT0003164	hsa-miR-544
hsa-miR-539	0.0455875	2.65971	2.05963	0.0407362	0.148862	-4.69207	MIMAT0003163	hsa-miR-539
hsa-miR-493	0.0567016	2.48536	3.97356	9.9e-05	0.00208505	0.759435	MIMAT0003161	hsa-miR-493
hsa-miR-455-5p	-0.215128	3.72736	-1.68801	0.0929771	0.236478	-5.37072	MIMAT0003150	hsa-miR-455-5p
hsa-miR-18a*	-0.0360312	2.38239	-2.00876	0.0459153	0.158997	-4.79263	MIMAT0002891	hsa-miR-18a*
hsa-miR-299-5p	-0.15471	2.88658	-1.92004	0.0562835	0.180643	-4.96221	MIMAT0002890	hsa-miR-299-5p
hsa-miR-532-5p	-0.0556708	3.43057	-0.557848	0.577575	0.723579	-6.61982	MIMAT0002888	hsa-miR-532-5p
hsa-miR-514	-0.0312253	2.37343	-4.40919	1.7e-05	0.00045753	2.42176	MIMAT0002883	hsa-miR-514
hsa-miR-510	-0.059416	2.40732	-4.4566	1.39e-05	0.000407128	2.61126	MIMAT0002882	hsa-miR-510
hsa-miR-509-3p	-0.00665928	2.35189	-1.2773	0.202986	0.376376	-5.96807	MIMAT0002881	hsa-miR-509-3p
hsa-miR-508-3p	-0.0130205	2.38336	-1.96272	0.0510738	0.171262	-4.88156	MIMAT0002880	hsa-miR-508-3p
hsa-miR-507	-0.0245135	2.42007	-2.49382	0.0134529	0.0816872	-3.73674	MIMAT0002879	hsa-miR-507
hsa-miR-506	-0.101729	2.41222	-2.61503	0.00960569	0.0660636	-3.43945	MIMAT0002878	hsa-miR-506
hsa-miR-513a-5p	-0.0703697	4.30363	-0.378127	0.70574	0.822956	-6.70317	MIMAT0002877	hsa-miR-513a-5p
hsa-miR-505	0.116659	3.03741	1.62297	0.10618	0.255222	-5.47607	MIMAT0002876	hsa-miR-505
hsa-miR-504	-0.0319163	2.37637	-2.57064	0.0108821	0.0729803	-3.54987	MIMAT0002875	hsa-miR-504
hsa-miR-503	0.0437805	2.40963	3.36512	0.000918114	0.0111363	-1.31255	MIMAT0002874	hsa-miR-503
hsa-miR-502-5p	-0.0532599	2.58697	-1.56764	0.118555	0.270868	-5.56253	MIMAT0002873	hsa-miR-502-5p
hsa-miR-501-5p	0.0422513	2.67987	1.40384	0.161926	0.327742	-5.80129	MIMAT0002872	hsa-miR-501-5p
hsa-miR-500a*	0.0146984	3.09917	0.252684	0.800773	0.884064	-6.7424	MIMAT0002871	hsa-miR-500a*
hsa-miR-499-5p	-0.0130507	2.46882	-1.35915	0.175638	0.341491	-5.86195	MIMAT0002870	hsa-miR-499-5p
hsa-miR-522	-0.00625717	2.451	-0.411802	0.680928	0.803054	-6.68998	MIMAT0002868	hsa-miR-522
hsa-miR-520h	-0.0553609	2.42781	-1.9352	0.0543837	0.177935	-4.93375	MIMAT0002867	hsa-miR-520h
hsa-miR-517c	-0.0182078	2.41586	-1.14641	0.253003	0.431706	-6.12427	MIMAT0002866	hsa-miR-517c
hsa-miR-518d-3p	-0.0763514	2.44929	-1.67158	0.09618	0.241886	-5.39771	MIMAT0002864	hsa-miR-518d-3p
hsa-miR-518a-3p	-0.113514	2.47057	-1.64358	0.101842	0.252225	-5.44312	MIMAT0002863	hsa-miR-518a-3p
hsa-miR-518e	-0.0542815	2.40721	-1.40153	0.162614	0.328641	-5.80447	MIMAT0002861	hsa-miR-518e
hsa-miR-516b	0.00864608	2.40428	1.04121	0.299043	0.478184	-6.23775	MIMAT0002859	hsa-miR-516b
hsa-miR-520g	-0.0993814	2.50692	-1.52133	0.129765	0.282182	-5.63264	MIMAT0002858	hsa-miR-520g
hsa-miR-517b	-0.0795853	2.50712	-1.557	0.121062	0.273058	-5.57883	MIMAT0002857	hsa-miR-517b
hsa-miR-520d-3p	-0.0212303	2.59094	-0.379519	0.704707	0.822464	-6.70265	MIMAT0002856	hsa-miR-520d-3p
hsa-miR-521	-0.142489	2.51102	-1.7258	0.0859359	0.225373	-5.30765	MIMAT0002854	hsa-miR-521
hsa-miR-519d	-0.118537	2.56183	-1.67001	0.0964898	0.242213	-5.40027	MIMAT0002853	hsa-miR-519d
hsa-miR-517a	-0.035644	2.42824	-1.50979	0.132683	0.286374	-5.64978	MIMAT0002852	hsa-miR-517a
hsa-miR-517*	-0.0105543	2.36161	-2.08683	0.0381785	0.144971	-4.63734	MIMAT0002851	hsa-miR-517*
hsa-miR-524-3p	-0.0547903	2.41692	-1.76869	0.078479	0.215457	-5.23444	MIMAT0002850	hsa-miR-524-3p
hsa-miR-518c	-0.00407825	2.41537	-0.40424	0.686471	0.807472	-6.69304	MIMAT0002848	hsa-miR-518c
hsa-miR-518c*	0.00415359	2.38415	0.71339	0.476441	0.649355	-6.52193	MIMAT0002847	hsa-miR-518c*
hsa-miR-520c-3p	-0.0406139	2.48148	-1.081	0.281005	0.46251	-6.19609	MIMAT0002846	hsa-miR-520c-3p
hsa-miR-518b	-0.0285533	2.47035	-2.26932	0.0243218	0.112654	-4.25229	MIMAT0002844	hsa-miR-518b
hsa-miR-520b	-0.119615	2.59712	-2.75788	0.00636002	0.0498448	-3.07222	MIMAT0002843	hsa-miR-520b
hsa-miR-518f	-0.0065012	2.42842	-0.907267	0.365364	0.538851	-6.36659	MIMAT0002842	hsa-miR-518f
hsa-miR-518f*	-0.00753121	2.35341	-1.20882	0.228166	0.403633	-6.05186	MIMAT0002841	hsa-miR-518f*
hsa-miR-523	-0.0112496	2.33436	-1.8505	0.0657252	0.198367	-5.08997	MIMAT0002840	hsa-miR-523
hsa-miR-525-3p	-0.0229414	2.41107	-2.35546	0.0194734	0.0985755	-4.05991	MIMAT0002839	hsa-miR-525-3p
hsa-miR-525-5p	0.00367221	2.43893	0.510835	0.610033	0.750296	-6.64471	MIMAT0002838	hsa-miR-525-5p
hsa-miR-519b-3p	-0.00718279	2.45683	-0.480965	0.63107	0.765002	-6.65938	MIMAT0002837	hsa-miR-519b-3p
hsa-miR-526b*	-0.0263987	2.43633	-0.941002	0.347845	0.525079	-6.33579	MIMAT0002836	hsa-miR-526b*
hsa-miR-526b	0.0504516	2.48741	3.79239	0.000197859	0.00346682	0.111323	MIMAT0002835	hsa-miR-526b
hsa-miR-520a-3p	-0.121112	2.53812	-1.52124	0.129787	0.282182	-5.63277	MIMAT0002834	hsa-miR-520a-3p
hsa-miR-520a-5p	0.0044808	2.37159	0.837682	0.403215	0.57946	-6.42659	MIMAT0002833	hsa-miR-520a-5p
hsa-miR-519c-3p	-0.00715367	2.44819	-0.775112	0.439194	0.612872	-6.47649	MIMAT0002832	hsa-miR-519c-3p
hsa-miR-520f	0.0539382	2.66879	1.19271	0.234406	0.410896	-6.07092	MIMAT0002830	hsa-miR-520f
hsa-miR-519e	-0.103416	2.55467	-1.57769	0.116226	0.266905	-5.54704	MIMAT0002829	hsa-miR-519e
hsa-miR-519e*	0.0213845	2.45425	2.16966	0.0312187	0.130287	-4.46638	MIMAT0002828	hsa-miR-519e*
hsa-miR-515-3p	-0.045598	2.54689	-0.962424	0.337005	0.515645	-6.31566	MIMAT0002827	hsa-miR-515-3p
hsa-miR-515-5p	-0.0162849	2.46934	-1.63328	0.103992	0.253265	-5.45964	MIMAT0002826	hsa-miR-515-5p
hsa-miR-520e	-0.0519934	2.57205	-1.25944	0.209349	0.383427	-5.99036	MIMAT0002825	hsa-miR-520e
hsa-miR-498	-0.0451868	2.91598	-0.791202	0.429769	0.602212	-6.46402	MIMAT0002824	hsa-miR-498
hsa-miR-512-3p	0.00709937	2.47889	0.811062	0.4183	0.593845	-6.44829	MIMAT0002823	hsa-miR-512-3p
hsa-miR-512-5p	-0.0153377	2.39798	-1.82527	0.0694597	0.201358	-5.13519	MIMAT0002822	hsa-miR-512-5p
hsa-miR-181d	0.191429	3.1947	2.72364	0.00703115	0.0523646	-3.16187	MIMAT0002821	hsa-miR-181d
hsa-miR-497	0.63208	7.33879	3.37143	0.000898469	0.0111113	-1.29262	MIMAT0002820	hsa-miR-497
hsa-miR-193b	-0.131441	6.52779	-1.18563	0.237181	0.412491	-6.07921	MIMAT0002819	hsa-miR-193b
hsa-miR-496	-0.00721385	2.38491	-0.91891	0.359256	0.535808	-6.35608	MIMAT0002818	hsa-miR-496
hsa-miR-495	0.00752502	2.68336	0.197556	0.843594	0.906107	-6.75471	MIMAT0002817	hsa-miR-495
hsa-miR-494	-0.0988842	11.3982	-0.312541	0.754957	0.859528	-6.72563	MIMAT0002816	hsa-miR-494
hsa-miR-432*	-0.0984348	2.41596	-1.67673	0.0951658	0.240682	-5.38927	MIMAT0002815	hsa-miR-432*
hsa-miR-432	0.150106	2.81101	4.07767	6.58e-05	0.00145333	1.14351	MIMAT0002814	hsa-miR-432
hsa-miR-493*	-0.0489746	2.73246	-0.919609	0.358891	0.535808	-6.35545	MIMAT0002813	hsa-miR-493*
hsa-miR-492	-0.00159563	2.42336	-0.242969	0.80828	0.887502	-6.74479	MIMAT0002812	hsa-miR-492
hsa-miR-202	0.588019	3.3569	5.17754	5.49e-07	2.74e-05	5.69068	MIMAT0002811	hsa-miR-202
hsa-miR-202*	-0.016412	2.47674	-0.810701	0.418506	0.593845	-6.44858	MIMAT0002810	hsa-miR-202*
hsa-miR-146b-5p	0.126426	3.84272	0.775676	0.438862	0.612872	-6.47605	MIMAT0002809	hsa-miR-146b-5p
hsa-miR-511	-0.00314909	2.36188	-0.384854	0.700757	0.819983	-6.70063	MIMAT0002808	hsa-miR-511
hsa-miR-491-5p	-0.0301455	2.37213	-1.9426	0.0534761	0.176681	-4.91978	MIMAT0002807	hsa-miR-491-5p
hsa-miR-490-3p	0.0198933	2.37202	2.33277	0.02066	0.102389	-4.11124	MIMAT0002806	hsa-miR-490-3p
hsa-miR-489	-0.0170594	2.40912	-2.167	0.0314234	0.130737	-4.47196	MIMAT0002805	hsa-miR-489
hsa-miR-488*	0.00044732	2.40252	0.058447	0.953451	0.972942	-6.77238	MIMAT0002804	hsa-miR-488*
kshv-miR-K12-3*	-0.00210349	2.31118	-0.396335	0.692283	0.813598	-6.69618	MIMAT0002194	kshv-miR-K12-3*
kshv-miR-K12-3	0.613766	7.91572	3.75736	0.000225567	0.00389471	-0.0109891	MIMAT0002193	kshv-miR-K12-3
kshv-miR-K12-4-3p	0.000308033	2.31214	0.0584437	0.953454	0.972942	-6.77238	MIMAT0002192	kshv-miR-K12-4-3p
kshv-miR-K12-4-5p	-0.0160599	2.37267	-1.70516	0.0897256	0.230254	-5.34226	MIMAT0002191	kshv-miR-K12-4-5p
kshv-miR-K12-5	-0.00717571	2.33306	-1.22276	0.222868	0.398444	-6.03518	MIMAT0002190	kshv-miR-K12-5
kshv-miR-K12-6-3p	-0.00580181	2.31593	-0.966972	0.334732	0.513876	-6.31132	MIMAT0002189	kshv-miR-K12-6-3p
kshv-miR-K12-6-5p	-0.0226914	2.37769	-2.53712	0.0119441	0.0759216	-3.63205	MIMAT0002188	kshv-miR-K12-6-5p
kshv-miR-K12-7	0.000402695	2.32093	0.0677493	0.946053	0.971272	-6.7718	MIMAT0002187	kshv-miR-K12-7
kshv-miR-K12-8	0.00452251	2.38001	0.512834	0.608636	0.749947	-6.64369	MIMAT0002186	kshv-miR-K12-8
kshv-miR-K12-9	-0.00249155	2.26285	-0.482629	0.62989	0.764259	-6.65859	MIMAT0002185	kshv-miR-K12-9
kshv-miR-K12-9*	-0.0216744	2.60082	-0.90606	0.366001	0.539201	-6.36767	MIMAT0002184	kshv-miR-K12-9*
kshv-miR-K12-2	-0.0106064	2.30645	-2.02014	0.0447105	0.157362	-4.77035	MIMAT0002183	kshv-miR-K12-2
kshv-miR-K12-1	-0.00552924	2.32884	-0.983791	0.326414	0.506919	-6.29513	MIMAT0002182	kshv-miR-K12-1
kshv-miR-K12-11	-0.0222306	2.34973	-2.13716	0.033806	0.135626	-4.5342	MIMAT0002181	kshv-miR-K12-11
kshv-miR-K12-10b	0.00716469	2.67311	0.238226	0.811951	0.890502	-6.74592	MIMAT0002180	kshv-miR-K12-10b
hsa-miR-487a	-0.00282564	2.39621	-0.32936	0.74223	0.849343	-6.72028	MIMAT0002178	hsa-miR-487a
hsa-miR-486-5p	1.32703	7.05007	6.21577	2.94e-09	4.96e-07	10.7202	MIMAT0002177	hsa-miR-486-5p
hsa-miR-485-3p	-0.124489	2.63639	-1.26391	0.20774	0.381989	-5.9848	MIMAT0002176	hsa-miR-485-3p
hsa-miR-485-5p	-0.00263839	2.37909	-0.383905	0.701459	0.820092	-6.70099	MIMAT0002175	hsa-miR-485-5p
hsa-miR-484	0.214192	3.42891	3.07617	0.00239193	0.0235352	-2.1894	MIMAT0002174	hsa-miR-484
hsa-miR-483-3p	-0.145994	3.04157	-1.19733	0.232604	0.408802	-6.06548	MIMAT0002173	hsa-miR-483-3p
hsa-miR-376b	-0.0207738	2.5747	-0.708104	0.47971	0.649355	-6.52565	MIMAT0002172	hsa-miR-376b
hsa-miR-410	0.0488075	2.74234	1.36723	0.173098	0.339301	-5.85114	MIMAT0002171	hsa-miR-410
hsa-miR-412	-0.0250376	2.32949	-2.39701	0.0174551	0.0937428	-3.96469	MIMAT0002170	hsa-miR-412
hsa-miR-409-3p	-0.00712907	3.34989	-0.0993252	0.92098	0.955721	-6.76918	MIMAT0001639	hsa-miR-409-3p
hsa-miR-409-5p	-0.0130937	2.49727	-1.22885	0.220578	0.395925	-6.02782	MIMAT0001638	hsa-miR-409-5p
hsa-miR-452*	-0.000863041	2.30226	-0.160127	0.872943	0.919557	-6.76135	MIMAT0001636	hsa-miR-452*
hsa-miR-452	-0.153549	2.92325	-2.63795	0.00900079	0.0641732	-3.38175	MIMAT0001635	hsa-miR-452
hsa-miR-451	1.34735	12.888	4.80177	3.09e-06	0.000122423	4.04026	MIMAT0001631	hsa-miR-451
hsa-miR-323b-5p	-0.00620418	2.36364	-1.05557	0.292445	0.470987	-6.22289	MIMAT0001630	hsa-miR-323b-5p
hsa-miR-329	-0.0523248	2.49858	-1.5289	0.127879	0.280294	-5.62132	MIMAT0001629	hsa-miR-329
hsa-miR-433	-0.00579191	2.33767	-0.710473	0.478243	0.649355	-6.52399	MIMAT0001627	hsa-miR-433
hsa-miR-431	-0.0105756	2.4068	-1.2151	0.22577	0.400972	-6.04437	MIMAT0001625	hsa-miR-431
hsa-miR-369-5p	-0.0645212	2.59164	-1.67851	0.0948191	0.240256	-5.38636	MIMAT0001621	hsa-miR-369-5p
hsa-miR-200a*	-0.0656122	2.57977	-2.56271	0.0111253	0.0737433	-3.56939	MIMAT0001620	hsa-miR-200a*
hsa-miR-191*	-0.128655	3.96797	-1.11139	0.267741	0.446772	-6.16324	MIMAT0001618	hsa-miR-191*
hcmv-miR-US33-5p	0.000352361	2.41581	0.0397029	0.96837	0.981561	-6.77329	MIMAT0001584	hcmv-miR-US33-5p
hcmv-miR-US25-2-3p	0.00101731	2.28575	0.16476	0.8693	0.919557	-6.76061	MIMAT0001583	hcmv-miR-US25-2-3p
hcmv-miR-US25-2-5p	0.0397842	2.4266	3.17999	0.00170851	0.0181345	-1.8825	MIMAT0001582	hcmv-miR-US25-2-5p
hcmv-miR-US25-1	-0.0120578	2.33291	-1.64024	0.102535	0.252225	-5.44848	MIMAT0001581	hcmv-miR-US25-1
hcmv-miR-US5-2	-0.0044573	2.27647	-0.968641	0.333901	0.513225	-6.30973	MIMAT0001580	hcmv-miR-US5-2
hcmv-miR-US5-1	0.00633658	2.29606	1.36578	0.17355	0.339543	-5.85307	MIMAT0001579	hcmv-miR-US5-1
hcmv-miR-UL148D	-0.0677698	2.53354	-1.36174	0.17482	0.340545	-5.85849	MIMAT0001578	hcmv-miR-UL148D
hcmv-miR-UL112	0.00410682	2.34408	0.712007	0.477295	0.649355	-6.52291	MIMAT0001577	hcmv-miR-UL112
hcmv-miR-UL36	0.0053016	2.36744	0.686719	0.49306	0.661997	-6.54041	MIMAT0001576	hcmv-miR-UL36
hcmv-miR-UL22A*	-0.00587175	2.37624	-1.03962	0.299777	0.47879	-6.23937	MIMAT0001575	hcmv-miR-UL22A*
hcmv-miR-UL22A	-0.0333788	2.35977	-1.74553	0.0824367	0.218947	-5.27419	MIMAT0001574	hcmv-miR-UL22A
hsa-miR-450a	-0.0106037	2.52809	-0.555918	0.578892	0.724279	-6.62088	MIMAT0001545	hsa-miR-450a
hsa-miR-449a	-0.0225336	2.44143	-2.39405	0.0175926	0.0940431	-3.97153	MIMAT0001541	hsa-miR-449a
hsa-miR-429	-0.401758	5.33485	-2.06635	0.0400908	0.148061	-4.67861	MIMAT0001536	hsa-miR-429
hsa-miR-448	-0.0210368	2.42874	-2.31495	0.0216363	0.105673	-4.15123	MIMAT0001532	hsa-miR-448
hsa-miR-20b	0.0399904	5.52738	0.201046	0.840868	0.904334	-6.75402	MIMAT0001413	hsa-miR-20b
hsa-miR-18b	-0.0098267	2.59449	-0.276305	0.782601	0.874659	-6.73621	MIMAT0001412	hsa-miR-18b
hsa-miR-425*	-0.117727	3.57481	-1.18493	0.237458	0.412491	-6.08002	MIMAT0001343	hsa-miR-425*
hsa-miR-424	0.0968844	4.5341	0.533197	0.594492	0.737915	-6.63314	MIMAT0001341	hsa-miR-424
hsa-miR-423-3p	-0.0197674	2.55778	-0.929447	0.353784	0.531508	-6.34646	MIMAT0001340	hsa-miR-423-3p
hsa-miR-422a	0.00803595	2.39792	0.64508	0.519619	0.683091	-6.56786	MIMAT0001339	hsa-miR-422a
hsa-miR-196b	0.00309467	2.57627	0.0941215	0.925107	0.957373	-6.76968	MIMAT0001080	hsa-miR-196b
hsa-miR-384	-0.00784617	2.4147	-0.86059	0.3905	0.566625	-6.40736	MIMAT0001075	hsa-miR-384
ebv-miR-BART2-5p	-0.0871045	2.41159	-1.54772	0.12328	0.27559	-5.59294	MIMAT0001000	ebv-miR-BART2-5p
ebv-miR-BART1-5p	0.00765249	2.34842	1.35117	0.178176	0.34312	-5.87258	MIMAT0000999	ebv-miR-BART1-5p
ebv-miR-BHRF1-3	-0.00196557	2.31255	-0.315978	0.75235	0.857285	-6.72456	MIMAT0000998	ebv-miR-BHRF1-3
ebv-miR-BHRF1-2	0.00362529	2.30627	0.60817	0.543769	0.703455	-6.59076	MIMAT0000997	ebv-miR-BHRF1-2
ebv-miR-BHRF1-2*	-0.00233024	2.32618	-0.369343	0.712265	0.829131	-6.70643	MIMAT0000996	ebv-miR-BHRF1-2*
ebv-miR-BHRF1-1	-0.0122392	2.59671	-0.723397	0.470286	0.642947	-6.51482	MIMAT0000995	ebv-miR-BHRF1-1
hsa-miR-346	-0.120171	2.45629	-1.75901	0.0801135	0.216853	-5.25111	MIMAT0000773	hsa-miR-346
hsa-miR-345	0.120267	2.61265	2.82537	0.0052042	0.0422606	-2.89242	MIMAT0000772	hsa-miR-345
hsa-miR-325	-0.00487781	2.35152	-0.875817	0.382186	0.558492	-6.39429	MIMAT0000771	hsa-miR-325
hsa-miR-133b	-0.130182	2.80233	-1.50116	0.134899	0.288641	-5.66253	MIMAT0000770	hsa-miR-133b
hsa-miR-335	-0.0800368	2.53235	-2.25744	0.025067	0.114933	-4.27828	MIMAT0000765	hsa-miR-335
hsa-miR-339-5p	0.0147204	2.37337	1.35776	0.17608	0.341519	-5.86382	MIMAT0000764	hsa-miR-339-5p
hsa-miR-338-3p	-0.0390524	4.1155	-0.248755	0.803807	0.886688	-6.74338	MIMAT0000763	hsa-miR-338-3p
hsa-miR-324-3p	0.0596773	6.86141	0.867115	0.386924	0.563254	-6.40179	MIMAT0000762	hsa-miR-324-3p
hsa-miR-324-5p	-0.149587	4.25533	-1.04934	0.295295	0.473315	-6.22936	MIMAT0000761	hsa-miR-324-5p
hsa-miR-331-3p	0.0901391	6.30279	0.530679	0.596233	0.739395	-6.63447	MIMAT0000760	hsa-miR-331-3p
hsa-miR-148b	0.44486	4.1631	3.61119	0.000385869	0.00541824	-0.510716	MIMAT0000759	hsa-miR-148b
hsa-miR-135b	-0.177991	4.1492	-1.02518	0.306522	0.48668	-6.25408	MIMAT0000758	hsa-miR-135b
hsa-miR-151-3p	0.0944147	4.5543	1.33442	0.183591	0.350043	-5.89469	MIMAT0000757	hsa-miR-151-3p
hsa-miR-326	-0.0302833	2.45836	-0.709732	0.478702	0.649355	-6.52451	MIMAT0000756	hsa-miR-326
hsa-miR-323-3p	-0.00311501	2.422	-0.328073	0.743201	0.849733	-6.72069	MIMAT0000755	hsa-miR-323-3p
hsa-miR-337-3p	-0.145152	2.72023	-1.52383	0.129139	0.282139	-5.62891	MIMAT0000754	hsa-miR-337-3p
hsa-miR-342-3p	0.376544	6.85861	2.30827	0.0220121	0.106735	-4.16613	MIMAT0000753	hsa-miR-342-3p
hsa-miR-328	-0.218069	2.82047	-1.54658	0.123555	0.275666	-5.59467	MIMAT0000752	hsa-miR-328
hsa-miR-330-3p	0.0375374	2.51516	1.38176	0.168596	0.335202	-5.8315	MIMAT0000751	hsa-miR-330-3p
hsa-miR-340*	-0.0226805	2.64837	-0.355357	0.722699	0.83289	-6.71145	MIMAT0000750	hsa-miR-340*
hsa-miR-383	0.0374066	2.51785	1.60035	0.111108	0.260813	-5.51177	MIMAT0000738	hsa-miR-383
hsa-miR-382	0.113093	2.93484	2.25504	0.0252206	0.115245	-4.28354	MIMAT0000737	hsa-miR-382
hsa-miR-381	0.238533	4.21631	2.19157	0.0295721	0.125599	-4.4201	MIMAT0000736	hsa-miR-381
hsa-miR-380	-0.0206335	2.47262	-1.80124	0.07318	0.207241	-5.17772	MIMAT0000735	hsa-miR-380
hsa-miR-380*	-0.00438489	2.34131	-0.832299	0.406239	0.581954	-6.43103	MIMAT0000734	hsa-miR-380*
hsa-miR-379	-0.0174748	2.84817	-0.357339	0.721217	0.832585	-6.71075	MIMAT0000733	hsa-miR-379
hsa-miR-378	-0.384816	4.38841	-3.34433	0.000985755	0.0115548	-1.37799	MIMAT0000732	hsa-miR-378
hsa-miR-378*	-0.0687731	2.68124	-1.21059	0.227487	0.402961	-6.04975	MIMAT0000731	hsa-miR-378*
hsa-miR-377	-0.0357661	4.55197	-0.255463	0.79863	0.884064	-6.7417	MIMAT0000730	hsa-miR-377
hsa-miR-376a	0.176986	5.34476	1.07914	0.281833	0.4626	-6.19807	MIMAT0000729	hsa-miR-376a
hsa-miR-375	-0.383452	2.81087	-5.94607	1.22e-08	1.64e-06	9.35144	MIMAT0000728	hsa-miR-375
hsa-miR-374a	0.052377	5.91813	0.218587	0.827196	0.900774	-6.75037	MIMAT0000727	hsa-miR-374a
hsa-miR-373	0.00815838	2.43515	0.818565	0.414015	0.589949	-6.44224	MIMAT0000726	hsa-miR-373
hsa-miR-373*	0.0103856	2.43873	0.800913	0.424138	0.597427	-6.45638	MIMAT0000725	hsa-miR-373*
hsa-miR-372	-0.00307372	2.37216	-0.501564	0.616529	0.755528	-6.64936	MIMAT0000724	hsa-miR-372
hsa-miR-371-3p	-0.11356	2.48924	-1.86908	0.0630821	0.195932	-5.05628	MIMAT0000723	hsa-miR-371-3p
hsa-miR-370	0.147355	4.0293	0.891174	0.373913	0.549357	-6.38089	MIMAT0000722	hsa-miR-370
hsa-miR-369-3p	-0.000589459	2.45466	-0.0647136	0.948467	0.971695	-6.772	MIMAT0000721	hsa-miR-369-3p
hsa-miR-376c	0.248802	5.62679	1.49867	0.135545	0.289564	-5.6662	MIMAT0000720	hsa-miR-376c
hsa-miR-367	-0.00374936	2.44527	-0.437741	0.662049	0.788376	-6.67906	MIMAT0000719	hsa-miR-367
hsa-miR-302d	-0.0182071	2.4095	-1.47305	0.142319	0.299789	-5.70355	MIMAT0000718	hsa-miR-302d
hsa-miR-302c	-0.00598911	2.46809	-0.2175	0.828042	0.900774	-6.75061	MIMAT0000717	hsa-miR-302c
hsa-miR-302c*	0.00698141	2.35691	0.973579	0.331448	0.512234	-6.30499	MIMAT0000716	hsa-miR-302c*
hsa-miR-302b	-0.0101498	2.46926	-0.361393	0.718189	0.832433	-6.7093	MIMAT0000715	hsa-miR-302b
hsa-miR-302b*	-0.0170393	2.42618	-2.24927	0.0255914	0.116152	-4.2961	MIMAT0000714	hsa-miR-302b*
hsa-miR-365	-0.287719	6.55109	-1.87	0.0629539	0.195932	-5.05461	MIMAT0000710	hsa-miR-365
hsa-miR-363	0.542366	4.05805	2.58686	0.0103989	0.0700889	-3.50971	MIMAT0000707	hsa-miR-363
hsa-miR-362-5p	-0.0396665	3.11635	-0.510956	0.609948	0.750296	-6.64465	MIMAT0000705	hsa-miR-362-5p
hsa-miR-361-5p	-0.171295	5.51915	-1.4398	0.151495	0.312735	-5.75108	MIMAT0000703	hsa-miR-361-5p
hsa-miR-30e*	-0.17435	3.35211	-1.53758	0.125741	0.278058	-5.60827	MIMAT0000693	hsa-miR-30e*
hsa-miR-30e	-0.414743	6.63324	-3.28303	0.00121322	0.013743	-1.56884	MIMAT0000692	hsa-miR-30e
hsa-miR-130b	0.398671	4.92696	3.16442	0.00179792	0.0185994	-1.92911	MIMAT0000691	hsa-miR-130b
hsa-miR-296-5p	-0.0926506	3.90882	-0.946608	0.344987	0.523108	-6.33056	MIMAT0000690	hsa-miR-296-5p
hsa-miR-99b	0.268818	5.44284	2.2911	0.0230055	0.109765	-4.20428	MIMAT0000689	hsa-miR-99b
hsa-miR-301a	-0.0580915	3.47083	-0.5176	0.605313	0.747903	-6.64126	MIMAT0000688	hsa-miR-301a
hsa-miR-299-3p	-0.0185567	2.51221	-1.07773	0.282459	0.4626	-6.19957	MIMAT0000687	hsa-miR-299-3p
hsa-miR-34c-5p	-0.0212839	2.52619	-1.10187	0.271849	0.451297	-6.17363	MIMAT0000686	hsa-miR-34c-5p
hsa-miR-34b*	-0.022431	4.02101	-0.159839	0.87317	0.919557	-6.7614	MIMAT0000685	hsa-miR-34b*
hsa-miR-302a	-0.00596544	2.49841	-0.155217	0.876808	0.921947	-6.76212	MIMAT0000684	hsa-miR-302a
hsa-miR-302a*	-0.0144216	2.40205	-1.84646	0.0663115	0.198367	-5.09725	MIMAT0000683	hsa-miR-302a*
hsa-miR-200a	-0.577176	5.68962	-2.77493	0.00604779	0.0480015	-3.02716	MIMAT0000682	hsa-miR-200a
hsa-miR-29c	0.55738	10.2852	3.81358	0.000182696	0.00333372	0.185785	MIMAT0000681	hsa-miR-29c
hsa-miR-106b	0.180056	8.24786	1.0989	0.27314	0.452882	-6.17685	MIMAT0000680	hsa-miR-106b
hsa-miR-155	0.773191	5.18084	4.42304	1.6e-05	0.000445589	2.47693	MIMAT0000646	hsa-miR-155
hsa-miR-200c	-0.493006	7.72118	-3.57273	0.000443221	0.00603497	-0.639337	MIMAT0000617	hsa-miR-200c
hsa-miR-320a	-0.0413104	6.81868	-0.388752	0.697875	0.818031	-6.69913	MIMAT0000510	hsa-miR-320a
hsa-miR-206	0.0445903	2.52863	1.22373	0.222501	0.398315	-6.034	MIMAT0000462	hsa-miR-206
hsa-miR-195	0.546915	8.2749	2.33384	0.0206028	0.102389	-4.10883	MIMAT0000461	hsa-miR-195
hsa-miR-194	0.117634	3.00013	1.26417	0.207648	0.381989	-5.98448	MIMAT0000460	hsa-miR-194
hsa-miR-193a-3p	-0.464956	5.82937	-3.00452	0.0030021	0.0283556	-2.39581	MIMAT0000459	hsa-miR-193a-3p
hsa-miR-190	-0.0135204	2.45937	-1.07702	0.282776	0.4626	-6.20033	MIMAT0000458	hsa-miR-190
hsa-miR-188-5p	-0.0557524	5.97634	-0.20483	0.837914	0.90433	-6.75326	MIMAT0000457	hsa-miR-188-5p
hsa-miR-186	0.402596	4.11238	3.54356	0.000491959	0.00650158	-0.736068	MIMAT0000456	hsa-miR-186
hsa-miR-185	0.588127	5.19282	3.17679	0.00172657	0.018183	-1.89211	MIMAT0000455	hsa-miR-185
hsa-miR-184	0.00922016	2.44954	0.925538	0.355808	0.533514	-6.35005	MIMAT0000454	hsa-miR-184
hsa-miR-154*	-0.0520336	2.64978	-1.25675	0.21032	0.384683	-5.9937	MIMAT0000453	hsa-miR-154*
hsa-miR-154	-0.00110584	3.09169	-0.0146806	0.988302	0.994202	-6.77397	MIMAT0000452	hsa-miR-154
hsa-miR-150	0.444977	7.34045	1.87077	0.0628459	0.195932	-5.0532	MIMAT0000451	hsa-miR-150
hsa-miR-149	-0.364719	4.25698	-3.91016	0.000126491	0.00258349	0.529685	MIMAT0000450	hsa-miR-149
hsa-miR-146a	0.427218	5.39907	2.20507	0.0285952	0.123546	-4.39135	MIMAT0000449	hsa-miR-146a
hsa-miR-136	-0.374701	4.89704	-2.07757	0.0390337	0.146567	-4.65606	MIMAT0000448	hsa-miR-136
hsa-miR-134	0.180671	5.42741	1.24821	0.21342	0.388246	-6.00421	MIMAT0000447	hsa-miR-134
hsa-miR-127-3p	0.319565	5.10738	2.94753	0.00358635	0.0324083	-2.55684	MIMAT0000446	hsa-miR-127-3p
hsa-miR-126	0.594698	8.99836	2.70214	0.00748491	0.0552305	-3.21767	MIMAT0000445	hsa-miR-126
hsa-miR-126*	0.0424543	2.94809	0.636896	0.524925	0.68669	-6.57305	MIMAT0000444	hsa-miR-126*
hsa-miR-125a-5p	0.0724338	4.48026	0.537178	0.591745	0.736003	-6.63103	MIMAT0000443	hsa-miR-125a-5p
hsa-miR-9*	0.0249561	2.4018	2.37667	0.0184185	0.0950727	-4.01149	MIMAT0000442	hsa-miR-9*
hsa-miR-9	-0.0105752	2.39198	-1.76426	0.079224	0.215954	-5.24209	MIMAT0000441	hsa-miR-9
hsa-miR-191	0.000906644	2.40378	0.048129	0.961662	0.979094	-6.77292	MIMAT0000440	hsa-miR-191
hsa-miR-153	-0.0278064	2.3883	-1.74136	0.0831661	0.21982	-5.28129	MIMAT0000439	hsa-miR-153
hsa-miR-152	0.0823319	4.05741	0.824205	0.410811	0.587869	-6.43766	MIMAT0000438	hsa-miR-152
hsa-miR-145	0.944162	6.73106	7.11951	1.93e-11	5.21e-09	15.5893	MIMAT0000437	hsa-miR-145
hsa-miR-144	0.69883	8.34381	2.31954	0.021381	0.104892	-4.14096	MIMAT0000436	hsa-miR-144
hsa-miR-143	0.313534	3.61319	2.9013	0.00413485	0.0353521	-2.68537	MIMAT0000435	hsa-miR-143
hsa-miR-142-3p	0.616679	9.28732	2.60152	0.00997906	0.0679382	-3.47323	MIMAT0000434	hsa-miR-142-3p
hsa-miR-142-5p	0.598243	7.09006	2.93837	0.00368937	0.0329356	-2.58244	MIMAT0000433	hsa-miR-142-5p
hsa-miR-141	-0.881768	9.9457	-4.57729	8.29e-06	0.000279318	3.10117	MIMAT0000432	hsa-miR-141
hsa-miR-140-5p	0.393549	5.83762	1.85286	0.0653847	0.198367	-5.08572	MIMAT0000431	hsa-miR-140-5p
hsa-miR-138	0.0315392	2.45666	2.53554	0.0119965	0.0759216	-3.63591	MIMAT0000430	hsa-miR-138
hsa-miR-137	0.0101036	2.37225	1.71338	0.0882008	0.228337	-5.32853	MIMAT0000429	hsa-miR-137
hsa-miR-135a	-0.0037927	2.54401	-0.112821	0.910286	0.948274	-6.76776	MIMAT0000428	hsa-miR-135a
hsa-miR-133a	-0.102743	2.73432	-2.20218	0.0288024	0.123649	-4.39753	MIMAT0000427	hsa-miR-133a
hsa-miR-132	0.164811	3.17219	1.80698	0.0722766	0.205916	-5.16761	MIMAT0000426	hsa-miR-132
hsa-miR-130a	0.0604925	8.11219	0.325441	0.74519	0.849844	-6.72155	MIMAT0000425	hsa-miR-130a
hsa-miR-128	-0.0846422	3.43106	-0.676322	0.499622	0.668145	-6.54743	MIMAT0000424	hsa-miR-128
hsa-miR-125b	-0.20372	8.19399	-1.19162	0.234832	0.411109	-6.0722	MIMAT0000423	hsa-miR-125b
hsa-miR-124	0.0363979	2.39672	1.84816	0.0660646	0.198367	-5.09419	MIMAT0000422	hsa-miR-124
hsa-miR-122	0.0761291	2.53197	1.19307	0.234262	0.410896	-6.07049	MIMAT0000421	hsa-miR-122
hsa-miR-30b	0.0175272	6.54816	0.0937256	0.925421	0.957373	-6.76972	MIMAT0000420	hsa-miR-30b
hsa-miR-27b	-0.324182	9.90611	-2.04416	0.0422556	0.151491	-4.72291	MIMAT0000419	hsa-miR-27b
hsa-miR-23b	-0.344399	9.57743	-2.02778	0.0439168	0.155789	-4.75532	MIMAT0000418	hsa-miR-23b
hsa-miR-15b	0.409918	9.05749	1.79518	0.0741436	0.207849	-5.18835	MIMAT0000417	hsa-miR-15b
hsa-miR-1	-0.134579	2.57588	-1.45804	0.146407	0.306074	-5.72514	MIMAT0000416	hsa-miR-1
hsa-let-7i	0.543762	9.97371	2.96436	0.00340375	0.0316432	-2.50956	MIMAT0000415	hsa-let-7i
hsa-let-7g	0.183373	9.58108	0.795943	0.427014	0.600224	-6.4603	MIMAT0000414	hsa-let-7g
hsa-miR-200b	-0.331372	7.33142	-1.63194	0.104274	0.253265	-5.46178	MIMAT0000318	hsa-miR-200b
hsa-miR-224	-0.55549	4.52663	-2.9147	0.00396845	0.0342915	-2.6483	MIMAT0000281	hsa-miR-224
hsa-miR-223	1.22277	8.77432	4.7168	4.51e-06	0.000164142	3.68055	MIMAT0000280	hsa-miR-223
hsa-miR-222	-0.363696	5.13705	-3.39655	0.000824031	0.010579	-1.21292	MIMAT0000279	hsa-miR-222
hsa-miR-221	-0.427864	5.94523	-2.73803	0.00674164	0.0513431	-3.12432	MIMAT0000278	hsa-miR-221
hsa-miR-219-5p	-0.319765	2.74627	-5.7489	3.34e-08	3.22e-06	8.37752	MIMAT0000276	hsa-miR-219-5p
hsa-miR-218	-0.199256	2.89359	-2.7537	0.00643871	0.0498815	-3.08322	MIMAT0000275	hsa-miR-218
hsa-miR-217	-0.012681	2.31473	-2.55397	0.0113993	0.0742331	-3.59087	MIMAT0000274	hsa-miR-217
hsa-miR-216a	0.00331878	2.35094	0.613896	0.539985	0.700578	-6.5873	MIMAT0000273	hsa-miR-216a
hsa-miR-215	-0.0560932	2.69689	-0.683499	0.495087	0.663429	-6.5426	MIMAT0000272	hsa-miR-215
hsa-miR-214	0.302801	6.43416	1.37843	0.16962	0.335752	-5.83602	MIMAT0000271	hsa-miR-214
hsa-miR-181a*	-0.00519588	2.71908	-0.0943511	0.924925	0.957373	-6.76966	MIMAT0000270	hsa-miR-181a*
hsa-miR-212	-0.100665	2.71	-1.84681	0.0662604	0.198367	-5.09662	MIMAT0000269	hsa-miR-212
hsa-miR-211	-0.552797	2.93899	-4.17633	4.43e-05	0.00102987	1.5152	MIMAT0000268	hsa-miR-211
hsa-miR-210	-0.98643	7.27525	-7.12356	1.89e-11	5.21e-09	15.612	MIMAT0000267	hsa-miR-210
hsa-miR-205	-0.527186	12.3246	-2.20841	0.0283582	0.122916	-4.38422	MIMAT0000266	hsa-miR-205
hsa-miR-204	-0.644799	3.4741	-4.20066	4.02e-05	0.000960419	1.60803	MIMAT0000265	hsa-miR-204
hsa-miR-203	-1.07406	9.1622	-4.19788	4.06e-05	0.000960419	1.5974	MIMAT0000264	hsa-miR-203
hsa-miR-199b-5p	0.0701453	6.82557	0.291182	0.771216	0.870138	-6.73202	MIMAT0000263	hsa-miR-199b-5p
hsa-miR-187	0.00647588	2.32705	1.01602	0.310852	0.491818	-6.26331	MIMAT0000262	hsa-miR-187
hsa-miR-183	-0.242855	3.67321	-1.86094	0.0642291	0.198138	-5.07108	MIMAT0000261	hsa-miR-183
hsa-miR-182*	-0.0255489	2.41449	-3.1621	0.00181161	0.0185994	-1.93604	MIMAT0000260	hsa-miR-182*
hsa-miR-182	-0.0350581	2.45709	-2.37255	0.0186196	0.0950727	-4.02093	MIMAT0000259	hsa-miR-182
hsa-miR-181c	0.202849	3.46032	2.63438	0.00909279	0.0641732	-3.39077	MIMAT0000258	hsa-miR-181c
hsa-miR-181b	0.176519	4.99518	1.92908	0.0551446	0.179553	-4.94527	MIMAT0000257	hsa-miR-181b
hsa-miR-181a	0.208863	7.93713	2.3095	0.0219429	0.106735	-4.16341	MIMAT0000256	hsa-miR-181a
hsa-miR-34a	0.0211094	7.93781	0.107643	0.914387	0.950493	-6.76833	MIMAT0000255	hsa-miR-34a
hsa-miR-10b	0.0360776	6.06964	0.158201	0.874459	0.920195	-6.76166	MIMAT0000254	hsa-miR-10b
hsa-miR-10a	0.0911979	2.91152	1.33128	0.184622	0.351511	-5.89882	MIMAT0000253	hsa-miR-10a
hsa-miR-7	-0.0492414	2.99183	-0.522666	0.601788	0.744913	-6.63865	MIMAT0000252	hsa-miR-7
hsa-miR-147	-0.00806116	2.3724	-1.37896	0.169456	0.335752	-5.8353	MIMAT0000251	hsa-miR-147
hsa-miR-139-5p	0.215858	3.25739	2.85349	0.0047819	0.0397901	-2.81634	MIMAT0000250	hsa-miR-139-5p
hsa-miR-30d	0.0170735	7.273	0.132823	0.894467	0.937591	-6.76532	MIMAT0000245	hsa-miR-30d
hsa-miR-30c	-0.099946	4.87295	-0.658573	0.510932	0.675568	-6.55915	MIMAT0000244	hsa-miR-30c
hsa-miR-148a	0.934642	8.09947	4.01054	8.57e-05	0.00183346	0.894888	MIMAT0000243	hsa-miR-148a
hsa-miR-129-5p	0.033106	2.4656	2.38892	0.0178329	0.0945552	-3.98335	MIMAT0000242	hsa-miR-129-5p
hsa-miR-208a	-0.0127014	2.34504	-1.82043	0.0701963	0.202189	-5.1438	MIMAT0000241	hsa-miR-208a
hsa-miR-199a-3p	0.196245	9.73069	0.871831	0.384352	0.560721	-6.39774	MIMAT0000232	hsa-miR-199a-3p
hsa-miR-199a-5p	0.162361	7.18541	0.869739	0.385491	0.561776	-6.39954	MIMAT0000231	hsa-miR-199a-5p
hsa-miR-198	0.125206	2.70546	2.52511	0.0123468	0.0769852	-3.66127	MIMAT0000228	hsa-miR-198
hsa-miR-197	-0.0243749	4.01088	-0.171408	0.864077	0.916425	-6.7595	MIMAT0000227	hsa-miR-197
hsa-miR-196a	0.000595879	2.51134	0.0219903	0.982478	0.991751	-6.77383	MIMAT0000226	hsa-miR-196a
hsa-miR-192	0.0198928	3.26098	0.161251	0.872059	0.919557	-6.76118	MIMAT0000222	hsa-miR-192
hsa-miR-107	0.20123	7.96302	0.971851	0.332305	0.512234	-6.30665	MIMAT0000104	hsa-miR-107
hsa-miR-105	-0.0211105	2.35912	-2.09867	0.037108	0.141637	-4.61328	MIMAT0000102	hsa-miR-105
hsa-miR-103a	0.0520459	8.45858	0.28965	0.772386	0.870549	-6.73246	MIMAT0000101	hsa-miR-103a
hsa-miR-29b	0.423137	8.1413	2.07976	0.0388293	0.146567	-4.65162	MIMAT0000100	hsa-miR-29b
hsa-miR-101	0.0973122	6.56326	0.477012	0.633877	0.765651	-6.66126	MIMAT0000099	hsa-miR-101
hsa-miR-100	0.0137193	6.93837	0.0728037	0.942036	0.969848	-6.77144	MIMAT0000098	hsa-miR-100
hsa-miR-99a	-0.735644	7.88378	-3.70164	0.000277329	0.00439811	-0.203533	MIMAT0000097	hsa-miR-99a
hsa-miR-98	-0.315396	4.04536	-2.21175	0.0281229	0.122916	-4.37708	MIMAT0000096	hsa-miR-98
hsa-miR-96	-0.546224	5.4067	-2.33277	0.02066	0.102389	-4.11124	MIMAT0000095	hsa-miR-96
hsa-miR-95	-0.405638	3.31119	-3.36613	0.000914922	0.0111363	-1.30934	MIMAT0000094	hsa-miR-95
hsa-miR-93	-0.00550669	6.6778	-0.0402453	0.967938	0.981561	-6.77327	MIMAT0000093	hsa-miR-93
hsa-miR-92a	-0.166188	8.28827	-1.98045	0.0490317	0.166906	-4.84754	MIMAT0000092	hsa-miR-92a
hsa-miR-33a	-0.666916	3.11228	-6.85186	8.92e-11	2e-08	14.1045	MIMAT0000091	hsa-miR-33a
hsa-miR-32	-0.145968	2.6002	-2.04896	0.0417788	0.150692	-4.71336	MIMAT0000090	hsa-miR-32
hsa-miR-31	-0.673644	6.13468	-3.75329	0.000229022	0.00389471	-0.0251669	MIMAT0000089	hsa-miR-31
hsa-miR-30a*	0.115551	2.81264	2.56034	0.0111989	0.0737433	-3.57522	MIMAT0000088	hsa-miR-30a*
hsa-miR-30a	0.483432	6.54843	3.60711	0.000391601	0.00544204	-0.52441	MIMAT0000087	hsa-miR-30a
hsa-miR-29a	0.556773	10.5147	3.75081	0.00023114	0.00389471	-0.0337521	MIMAT0000086	hsa-miR-29a
hsa-miR-28-5p	0.0714556	4.04162	0.455376	0.649336	0.778741	-6.67126	MIMAT0000085	hsa-miR-28-5p
hsa-miR-27a	-0.0138685	10.9075	-0.0928413	0.926123	0.957373	-6.7698	MIMAT0000084	hsa-miR-27a
hsa-miR-26b	0.144495	8.45256	0.58701	0.557863	0.710103	-6.60328	MIMAT0000083	hsa-miR-26b
hsa-miR-26a	0.126281	9.54357	0.948768	0.34389	0.52262	-6.32854	MIMAT0000082	hsa-miR-26a
hsa-miR-25	0.170105	6.90801	0.942508	0.347076	0.524505	-6.33439	MIMAT0000081	hsa-miR-25
hsa-miR-24	-0.126603	10.8921	-1.39504	0.164561	0.330593	-5.81339	MIMAT0000080	hsa-miR-24
hsa-miR-24-1*	-0.440601	3.1046	-4.56418	8.77e-06	0.000288378	3.04742	MIMAT0000079	hsa-miR-24-1*
hsa-miR-23a	-0.229364	10.4561	-1.66671	0.0971465	0.243408	-5.40566	MIMAT0000078	hsa-miR-23a
hsa-miR-22	0.136315	10.7103	1.94987	0.0525968	0.17474	-4.906	MIMAT0000077	hsa-miR-22
hsa-miR-21	0.314974	12.9487	2.49848	0.0132828	0.0813876	-3.72556	MIMAT0000076	hsa-miR-21
hsa-miR-20a	-0.176757	8.46646	-0.757636	0.449566	0.620281	-6.48973	MIMAT0000075	hsa-miR-20a
hsa-miR-19b	0.119143	9.61846	0.930603	0.353187	0.531358	-6.3454	MIMAT0000074	hsa-miR-19b
hsa-miR-19a	0.0478664	7.39712	0.228196	0.819728	0.895457	-6.74824	MIMAT0000073	hsa-miR-19a
hsa-miR-18a	-0.189056	3.67619	-1.44857	0.149032	0.309545	-5.73864	MIMAT0000072	hsa-miR-18a
hsa-miR-17*	-0.205621	3.75338	-3.03791	0.00270187	0.0262023	-2.30018	MIMAT0000071	hsa-miR-17*
hsa-miR-17	-0.111485	6.92043	-0.606253	0.545038	0.704245	-6.59191	MIMAT0000070	hsa-miR-17
hsa-miR-16	0.568266	10.7418	2.43302	0.0158576	0.0898152	-3.88089	MIMAT0000069	hsa-miR-16
hsa-miR-15a	0.0377939	8.61172	0.179518	0.857714	0.914241	-6.75809	MIMAT0000068	hsa-miR-15a
hsa-let-7f	-0.113045	10.2505	-0.49115	0.623862	0.75968	-6.65448	MIMAT0000067	hsa-let-7f
hsa-let-7e	0.198902	7.44598	0.862022	0.389714	0.566093	-6.40614	MIMAT0000066	hsa-let-7e
hsa-let-7d	0.144514	7.58334	0.611439	0.541608	0.701873	-6.58879	MIMAT0000065	hsa-let-7d
hsa-let-7c	-0.123931	9.58906	-0.952879	0.341808	0.521219	-6.32468	MIMAT0000064	hsa-let-7c
hsa-let-7b	0.169231	12.0776	1.58633	0.114253	0.264174	-5.53365	MIMAT0000063	hsa-let-7b
hsa-let-7a	-0.0735676	11.6064	-0.367984	0.713276	0.829585	-6.70692	MIMAT0000062	hsa-let-7a
