# Supplementary material for: Development of an miRNA-Array-Based Diagnostic Signature for Periodontitis
Source: Front Genet. 2020 Dec 16;11:577585. doi: 10.3389/fgene.2020.577585 (PMC7772397; doi:10.3389/fgene.2020.577585)
Supplement: Supplementary Table 2 — The detailed data of all ceRNA network components. [file Table_2.XLSX]

## Sheet: SupplementaryTable 2
	gene_symbol	gene_class	res	ceRNAid	ceRNAname
1	KCNQ1OT1	lncRNA, overlapping	miR-204	ENSG00000159388	BTG2
2	KCNQ1OT1	lncRNA, overlapping	miR-204	ENSG00000172432	GTPBP2
3	LINC00313	lncRNA, overlapping	miR-204	ENSG00000100991	TRPC4AP
4	MALAT1	lncRNA, intergenic	miR-204	ENSG00000159388	BTG2
5	NEAT1	lncRNA, intergenic	miR-204	ENSG00000070444	MNT
6	NEAT1	lncRNA, intergenic	miR-204	ENSG00000172432	GTPBP2
7	NEAT1	lncRNA, intergenic	miR-204	ENSG00000159388	BTG2
8	SNHG1	lncRNA, intergenic	miR-204	ENSG00000111300	NAA25
9	SNHG1	lncRNA, intergenic	miR-204	ENSG00000177485	ZBTB33
10	XIST	lncRNA, intergenic	miR-204	ENSG00000159388	BTG2
11	DLEU2	lncRNA, overlapping	miR-141	ENSG00000169554	ZEB2
12	HLA-F-AS1	lncRNA, overlapping	miR-141	ENSG00000143321	HDGF
13	KCNQ1OT1	lncRNA, overlapping	miR-141	ENSG00000112242	E2F3
14	MALAT1	lncRNA, intergenic	miR-141	ENSG00000112242	E2F3
15	MALAT1	lncRNA, intergenic	miR-141	ENSG00000112531	QKI
16	MEG8	lncRNA, intergenic	miR-141	ENSG00000111300	NAA25
17	NEAT1	lncRNA, intergenic	miR-141	ENSG00000170027	YWHAG
18	NEAT1	lncRNA, intergenic	miR-141	ENSG00000070444	MNT
19	NEAT1	lncRNA, intergenic	miR-141	ENSG00000171862	PTEN
20	NEAT1	lncRNA, intergenic	miR-141	ENSG00000123728	RAP2C
21	NEAT1	lncRNA, intergenic	miR-141	ENSG00000112531	QKI
22	NEAT1	lncRNA, intergenic	miR-141	ENSG00000112242	E2F3
23	SNHG1	lncRNA, intergenic	miR-141	ENSG00000111300	NAA25
24	SNHG1	lncRNA, intergenic	miR-141	ENSG00000177485	ZBTB33
25	XIST	lncRNA, intergenic	miR-141	ENSG00000171862	PTEN
26	XIST	lncRNA, intergenic	miR-141	ENSG00000123728	RAP2C
27	MEG3	lncRNA, overlapping	miR-145	ENSG00000140416	TPM1
28	SNHG1	lncRNA, intergenic	miR-145	ENSG00000106460	TMEM106B
29	SNHG1	lncRNA, intergenic	miR-145	ENSG00000111300	NAA25
30	SNHG1	lncRNA, intergenic	miR-145	ENSG00000177485	ZBTB33
31	HCP5	lncRNA, overlapping	miR-497	ENSG00000143321	HDGF
32	HLA-F-AS1	lncRNA, overlapping	miR-497	ENSG00000143321	HDGF
33	KCNQ1OT1	lncRNA, overlapping	miR-497	ENSG00000134250	NOTCH2
34	KCNQ1OT1	lncRNA, overlapping	miR-497	ENSG00000177885	GRB2
35	KCNQ1OT1	lncRNA, overlapping	miR-497	ENSG00000112242	E2F3
36	KCNQ1OT1	lncRNA, overlapping	miR-497	ENSG00000139998	RAB15
37	MALAT1	lncRNA, intergenic	miR-497	ENSG00000112242	E2F3
38	MEG3	lncRNA, overlapping	miR-497	ENSG00000139998	RAB15
39	MEG3	lncRNA, overlapping	miR-497	ENSG00000140416	TPM1
40	MEG8	lncRNA, intergenic	miR-497	ENSG00000134250	NOTCH2
41	MEG8	lncRNA, intergenic	miR-497	ENSG00000144357	UBR3
42	MEG8	lncRNA, intergenic	miR-497	ENSG00000111300	NAA25
43	NEAT1	lncRNA, intergenic	miR-497	ENSG00000165322	ARHGAP12
44	NEAT1	lncRNA, intergenic	miR-497	ENSG00000134698	AGO4
45	NEAT1	lncRNA, intergenic	miR-497	ENSG00000134250	NOTCH2
46	NEAT1	lncRNA, intergenic	miR-497	ENSG00000162407	PLPP3
47	NEAT1	lncRNA, intergenic	miR-497	ENSG00000112242	E2F3
48	NEAT1	lncRNA, intergenic	miR-497	ENSG00000139998	RAB15
49	NEAT1	lncRNA, intergenic	miR-497	ENSG00000070444	MNT
50	NEAT1	lncRNA, intergenic	miR-497	ENSG00000144357	UBR3
51	NEAT1	lncRNA, intergenic	miR-497	ENSG00000177885	GRB2
52	NEAT1	lncRNA, intergenic	miR-497	ENSG00000132424	PNISR
53	NEAT1	lncRNA, intergenic	miR-497	ENSG00000180398	MCFD2
54	NPPA-AS1	lncRNA, overlapping	miR-497	ENSG00000177885	GRB2
55	SNHG1	lncRNA, intergenic	miR-497	ENSG00000177485	ZBTB33
56	SNHG1	lncRNA, intergenic	miR-497	ENSG00000134250	NOTCH2
57	SNHG1	lncRNA, intergenic	miR-497	ENSG00000111300	NAA25
58	SNHG1	lncRNA, intergenic	miR-497	ENSG00000082153	BZW1
59	XIST	lncRNA, intergenic	miR-497	ENSG00000144357	UBR3
60	XIST	lncRNA, intergenic	miR-497	ENSG00000134698	AGO4
61	HCP5	lncRNA, overlapping	miR-125a-5p	ENSG00000110880	CORO1C
62	KCNQ1OT1	lncRNA, overlapping	miR-125a-5p	ENSG00000168758	SEMA4C
63	KCNQ1OT1	lncRNA, overlapping	miR-125a-5p	ENSG00000110880	CORO1C
64	KCNQ1OT1	lncRNA, overlapping	miR-125a-5p	ENSG00000159388	BTG2
65	KCNQ1OT1	lncRNA, overlapping	miR-125a-5p	ENSG00000180667	YOD1
66	KCNQ1OT1	lncRNA, overlapping	miR-125a-5p	ENSG00000112242	E2F3
67	MALAT1	lncRNA, intergenic	miR-125a-5p	ENSG00000145730	PAM
68	MALAT1	lncRNA, intergenic	miR-125a-5p	ENSG00000112242	E2F3
69	MALAT1	lncRNA, intergenic	miR-125a-5p	ENSG00000159388	BTG2
70	NEAT1	lncRNA, intergenic	miR-125a-5p	ENSG00000086062	B4GALT1
71	NEAT1	lncRNA, intergenic	miR-125a-5p	ENSG00000136830	FAM129B
72	NEAT1	lncRNA, intergenic	miR-125a-5p	ENSG00000180667	YOD1
73	NEAT1	lncRNA, intergenic	miR-125a-5p	ENSG00000108861	DUSP3
74	NEAT1	lncRNA, intergenic	miR-125a-5p	ENSG00000110880	CORO1C
75	NEAT1	lncRNA, intergenic	miR-125a-5p	ENSG00000159388	BTG2
76	NEAT1	lncRNA, intergenic	miR-125a-5p	ENSG00000070444	MNT
77	NEAT1	lncRNA, intergenic	miR-125a-5p	ENSG00000112242	E2F3
78	NEAT1	lncRNA, intergenic	miR-125a-5p	ENSG00000165322	ARHGAP12
79	SNHG14	lncRNA, overlapping	miR-125a-5p	ENSG00000145730	PAM
80	XIST	lncRNA, intergenic	miR-125a-5p	ENSG00000159388	BTG2
81	XIST	lncRNA, intergenic	miR-125a-5p	ENSG00000086062	B4GALT1
