# Supplementary material for: Development of an miRNA-Array-Based Diagnostic Signature for Periodontitis
Source: Front Genet. 2020 Dec 16;11:577585. doi: 10.3389/fgene.2020.577585 (PMC7772397; doi:10.3389/fgene.2020.577585)
Supplement: Supplementary Table 3 — The detailed data of overlapping DE-mRNAs. [file Table_3.XLSX]

## Sheet: Supplementary Table 3
	logFC	AveExpr	t	P.Value	adj.P.Val	B	Entrez
BTG2	1.25623	10.0158	14.6611	2.12529e-37	1.3426e-33	74.2313	7456
POU2AF1	2.42278	9.57181	14.3443	3.35318e-36	8.46099e-33	71.5074	2977
XBP1	1.51516	10.5268	13.5616	2.89894e-33	1.64276e-30	64.8304	60506
CDK14	1.10079	6.93489	13.2699	3.51937e-32	1.44688e-29	62.3656	996
EPB41L4B	-1.29203	6.87274	-13.2447	4.36457e-32	1.75985e-29	62.1531	84859
COL4A1	1.05718	9.77754	13.1856	7.22359e-32	2.57273e-29	61.6557	84913
CPNE5	1.68512	6.7459	13.1247	1.21244e-31	4.23686e-29	61.1444	84671
BDNF	-0.841316	4.44564	-12.9688	4.55999e-31	1.34661e-28	59.8366	92979
YOD1	-1.20448	8.59146	-12.8917	8.76235e-31	2.38598e-28	59.1919	90007
IRF4	2.0048	8.23422	12.5569	1.47418e-29	2.99897e-27	56.4055	85364
TBC1D1	0.590437	6.74381	12.2497	1.92634e-28	3.05982e-26	53.8689	3239
CD38	1.62787	7.56449	12.1551	4.22981e-28	6.47347e-26	53.0927	376497
TACC2	-0.994682	8.44771	-12.1072	6.29626e-28	9.13033e-26	52.7002	200424
COL4A2	1.15517	10.0592	11.9132	3.13313e-27	4.00563e-25	51.1168	23248
RASSF2	0.803991	7.64691	11.77	1.01865e-26	1.19989e-24	49.9535	8106
PAQR5	-1.13032	6.77287	-11.6033	3.99042e-26	4.10133e-24	48.6064	8879
BLOC1S5	0.985406	11.3303	11.5204	7.84804e-26	7.54815e-24	47.9392	6472
ITM2C	1.20057	8.59452	11.5089	8.61588e-26	8.24882e-24	47.8472	57552
KLHL21	-0.628019	7.21182	-11.4974	9.46123e-26	8.97618e-24	47.7548	7484
RORA	-1.12641	9.19781	-11.4767	1.11932e-25	1.03387e-23	47.589	154043
MMP7	1.53963	7.23412	11.4595	1.28765e-25	1.17383e-23	47.4508	54838
ENTPD1	0.754877	8.3065	11.4315	1.61685e-25	1.45496e-23	47.2263	23786
2020-09-06	1.06722	6.53732	11.3602	2.88327e-25	2.43764e-23	46.6557	374946
FZD4	0.450929	7.15097	11.2847	5.31055e-25	4.36652e-23	46.0534	2016
CPEB2	-0.880133	8.97146	-11.2672	6.11485e-25	4.95019e-23	45.9143	55311
GLCCI1	1.39684	8.48204	11.2056	1.00469e-24	7.89329e-23	45.4246	4973
STK17B	0.851878	8.90999	11.2056	1.00516e-24	7.89329e-23	45.4241	7100
TUBB2A	-0.726714	11.4828	-11.138	1.73138e-24	1.2693e-22	44.8879	221
CALU	0.587487	9.14227	10.8598	1.60024e-23	9.6972e-22	42.6953	57604
SFRP4	1.61026	7.55343	10.8343	1.9601e-23	1.17421e-21	42.4953	23471
FCHSD2	0.750943	7.55606	10.8142	2.29887e-23	1.36933e-21	42.3381	168544
KCNN3	1.00172	6.60697	10.7938	2.7021e-23	1.59143e-21	42.1788	29803
ENTPD5	-0.599126	6.96878	-10.735	4.30278e-23	2.47168e-21	41.7202	118813
TMEM200C	0.502101	5.1219	10.7061	5.40954e-23	3.05719e-21	41.4946	80028
CHST12	0.600799	7.30149	10.666	7.42061e-23	4.09442e-21	41.183	54566
TRPS1	-0.754804	9.09706	-10.6328	9.64611e-23	5.23964e-21	40.9245	6883
SLFN11	0.836364	6.84205	10.6102	1.15182e-22	6.14507e-21	40.7497	5208
MRVI1	0.494227	7.72553	10.5931	1.31803e-22	6.95598e-21	40.6168	51227
IPPK	-0.553681	7.44791	-10.556	1.76378e-22	9.06404e-21	40.3297	79954
KCNK1	-0.633155	8.47494	-10.4842	3.09676e-22	1.55707e-20	39.775	54978
MFSD6	-0.553884	9.02714	-10.4829	3.12895e-22	1.56902e-20	39.7648	11248
RASGRP3	0.738372	6.20496	10.4215	5.05468e-22	2.48449e-20	39.2922	81618
PIK3CG	1.14451	6.70226	10.4137	5.36931e-22	2.6242e-20	39.2327	55048
CD34	0.578018	6.90082	10.4107	5.49617e-22	2.67996e-20	39.2097	1200
TP53INP1	0.981419	9.5945	10.3453	9.15222e-22	4.3317e-20	38.7073	55527
FAM83B	-0.809157	8.95211	-10.3375	9.72465e-22	4.56145e-20	38.6475	1663
PLXND1	0.561942	7.97887	10.3329	1.0075e-21	4.69427e-20	38.6126	412
WIPF1	0.901022	8.17319	10.3021	1.27939e-21	5.85699e-20	38.3772	9423
CARD8	0.880555	7.32722	10.2987	1.31389e-21	5.98875e-20	38.351	115509
KLF2	0.772317	8.70611	10.2662	1.69017e-21	7.55602e-20	38.1029	8036
PFKFB2	-0.715128	6.17377	-10.265	1.70682e-21	7.61423e-20	38.0933	9644
CERS2	0.533475	8.48754	10.2494	1.92504e-21	8.4617e-20	37.9747	6239
BNIP3	-0.800235	9.10941	-10.2212	2.39569e-21	1.03997e-19	37.7593	9827
SPHAR	-0.489081	7.95189	-10.2036	2.74462e-21	1.17923e-19	37.6253	5914
BICD2	-0.580345	9.72013	-10.2002	2.81775e-21	1.20571e-19	37.5994	23129
UNG	-0.64481	7.06292	-10.149	4.18157e-21	1.76764e-19	37.2106	54852
BTK	0.741586	6.00189	10.1397	4.4925e-21	1.88389e-19	37.1399	8473
GGCX	0.478108	6.92911	10.138	4.55213e-21	1.90129e-19	37.1269	92399
REEP4	-0.433677	7.37015	-10.0605	8.25667e-21	3.24799e-19	36.5405	4149
MICB	0.871689	5.99768	10.0329	1.02025e-20	3.93951e-19	36.3321	116064
NDEL1	-0.499577	9.30198	-10.0161	1.16082e-20	4.43331e-19	36.205	116138
FAHD1	-0.628499	7.50407	-9.86172	3.76661e-20	1.35928e-18	35.0459	653319
ARRB2	0.548378	6.3584	9.83407	4.64629e-20	1.64837e-18	34.8393	8818
CTNNBIP1	-0.626928	8.23482	-9.82455	4.99403e-20	1.76279e-18	34.7682	200186
PIGW	-0.6053	6.37915	-9.82394	5.01705e-20	1.76794e-18	34.7637	6944
COTL1	0.755523	7.96585	9.79188	6.39624e-20	2.22774e-18	34.5246	126526
ESF1	-0.828774	6.82283	-9.77121	7.47897e-20	2.56647e-18	34.3706	8945
GK5	-0.662365	5.96845	-9.74597	9.05021e-20	3.06552e-18	34.1829	409
IGF1R	-0.571187	8.47731	-9.67808	1.50976e-19	4.94612e-18	33.6792	367
IFFO2	-0.812741	9.17035	-9.61633	2.40064e-19	7.56905e-18	33.2227	11057
ITGA5	0.507617	7.13333	9.51612	5.07876e-19	1.53882e-17	32.4853	84836
DYRK2	-0.475	6.65287	-9.40409	1.16805e-18	3.34112e-17	31.6658	163732
PLXDC1	0.611987	7.05138	9.33079	2.0085e-18	5.58366e-17	31.1326	219699
PNPLA3	-0.37344	5.63768	-9.33064	2.01062e-18	5.58366e-17	31.1315	114823
LIX1L	0.424153	7.99546	9.3016	2.4907e-18	6.79095e-17	30.9209	399979
SOX17	0.54944	5.05843	9.28017	2.91627e-18	7.87956e-17	30.7658	26994
PDK1	1.04238	9.15785	9.27532	3.02233e-18	8.13468e-17	30.7306	23126
SLC1A5	0.610144	7.56862	9.24618	3.74409e-18	9.87451e-17	30.52	6720
BCL2L11	0.903584	8.30835	9.21259	4.7901e-18	1.24608e-16	30.2777	140680
CCDC71L	0.578514	6.44615	9.10679	1.03749e-17	2.52354e-16	29.5177	5218
IER5	-0.428234	9.09794	-9.10165	1.07701e-17	2.61059e-16	29.481	84890
PANK1	-0.775092	5.98192	-9.09288	1.14796e-17	2.768e-16	29.4182	148789
RGS5	0.74834	10.2698	9.08777	1.19146e-17	2.85827e-16	29.3817	5348
CPA4	-0.551479	7.09944	-9.03812	1.70863e-17	4.03052e-16	29.0272	2907
SERBP1	-0.389639	11.0508	-9.0365	1.72878e-17	4.07272e-16	29.0157	136647
VAV3	-0.852102	8.63718	-9.00453	2.17927e-17	5.02118e-16	28.7881	64843
OTUB2	-0.491136	5.7309	-9.00197	2.21997e-17	5.10374e-16	28.7699	85451
ANGEL1	0.283806	7.25403	8.9897	2.426e-17	5.53492e-16	28.6826	3069
ACVR1B	-0.380336	7.9461	-8.95171	3.19152e-17	7.17219e-16	28.413	1852
KCMF1	-0.308268	9.81286	-8.93974	3.47913e-17	7.77686e-16	28.3282	29943
BAMBI	-0.839681	6.94633	-8.93381	3.63107e-17	8.10784e-16	28.2862	23382
USP53	-0.706415	6.84202	-8.87975	5.35612e-17	1.16375e-15	27.9042	11317
MMP9	0.91918	7.85558	8.79575	9.77202e-17	2.04481e-15	27.3133	23612
KIAA1671	-0.56288	8.88818	-8.79133	1.00849e-16	2.10818e-15	27.2824	5594
HSPB8	-0.65739	9.31688	-8.75861	1.27339e-16	2.62528e-15	27.0532	7280
TIAM1	-0.5547	9.3451	-8.75388	1.31704e-16	2.7073e-15	27.0201	2280
PANX1	-0.637927	7.77764	-8.73951	1.45885e-16	2.97545e-15	26.9196	100101267
ZBTB38	0.759004	8.60663	8.72271	1.6439e-16	3.327e-15	26.8023	2444
HID1	0.572836	6.38904	8.72176	1.65502e-16	3.34627e-15	26.7957	85477
CNKSR3	-0.677584	7.53412	-8.71767	1.70375e-16	3.43485e-15	26.7672	131405
CYR61	1.03858	9.01963	8.70067	1.92224e-16	3.82229e-15	26.6487	1457
GGCT	-0.429213	9.2701	-8.68518	2.14539e-16	4.24762e-15	26.5408	94103
ARID3A	0.551885	5.82868	8.61953	3.41275e-16	6.62547e-15	26.0848	51249
KCTD15	-0.56834	7.96347	-8.60333	3.82557e-16	7.3791e-15	25.9727	81620
TET3	-0.589218	7.67616	-8.59045	4.18886e-16	8.05022e-15	25.8836	1278
TPM1	0.702893	8.65051	8.5863	4.31329e-16	8.23649e-15	25.8549	126393
KLF12	0.614157	6.81229	8.55826	5.25325e-16	9.90511e-15	25.6613	6737
ERBB3	-0.585056	9.10706	-8.55174	5.49937e-16	1.03445e-14	25.6163	440073
NXT2	-0.569214	7.28285	-8.51675	7.02865e-16	1.29956e-14	25.3754	83742
TMPPE	0.34813	8.32639	8.50056	7.87245e-16	1.45028e-14	25.2641	80139
GANAB	0.716944	9.62507	8.49134	8.39644e-16	1.53888e-14	25.2008	9180
ZNF669	-0.451509	5.53814	-8.48754	8.62278e-16	1.57486e-14	25.1747	9633
NDUFB6	-0.303796	9.89025	-8.47707	9.2773e-16	1.68267e-14	25.1028	23357
ATL2	-0.602316	8.98196	-8.44716	1.14299e-15	2.04654e-14	24.898	166968
KRT10	-0.900004	11.58	-8.40496	1.53324e-15	2.70373e-14	24.6097	4158
PLS3	-0.436017	11.0176	-8.395	1.64309e-15	2.87567e-14	24.5417	51141
STAT4	0.51219	5.73516	8.34766	2.28134e-15	3.90792e-14	24.2196	80111
RPL10A	-0.239884	12.9508	-8.33388	2.50941e-15	4.26721e-14	24.1261	10438
NCEH1	0.636031	4.59761	8.32363	2.6937e-15	4.56578e-14	24.0566	29956
FMNL3	0.372591	5.70552	8.30999	2.95968e-15	4.97241e-14	23.9642	10523
GRAMD1B	0.333966	5.42796	8.30774	3.00603e-15	5.04624e-14	23.9489	1364
CCL5	0.664742	7.67757	8.30042	3.16161e-15	5.29892e-14	23.8994	22818
ZNRF3	-0.641514	6.47279	-8.2714	3.86128e-15	6.42536e-14	23.7032	1889
MAF	-0.683966	10.5513	-8.25834	4.22431e-15	6.99061e-14	23.6151	84662
TUBA1A	-0.458151	10.242	-8.24638	4.58601e-15	7.52386e-14	23.5345	23119
NTN1	0.505696	5.76508	8.23743	4.87681e-15	7.96976e-14	23.4741	3984
TMOD3	-0.509626	8.96341	-8.22633	5.26251e-15	8.55342e-14	23.3995	57819
MEGF9	-0.649189	8.14641	-8.17598	7.42816e-15	1.18079e-13	23.0613	2872
SHC1	0.468074	10.2648	8.15881	8.35251e-15	1.31675e-13	22.9463	79784
CAMSAP1	-0.495036	7.78214	-8.148	8.99132e-15	1.40687e-13	22.874	5315
NRGN	0.460503	5.295	8.10859	1.17587e-14	1.80487e-13	22.6108	9842
PODXL	0.523421	7.8869	8.09392	1.29909e-14	1.98384e-13	22.5131	5754
FAM107B	0.812149	8.05448	8.0846	1.38388e-14	2.11024e-13	22.4511	5831
RBMS2	0.395173	7.41879	8.07655	1.46156e-14	2.21901e-13	22.3976	22913
SERP1	0.442947	10.2762	8.03667	1.91458e-14	2.87146e-13	22.1328	80346
CHPF2	0.426573	7.64853	8.02206	2.11327e-14	3.13138e-13	22.036	389
C11orf24	0.413459	7.5938	8.00477	2.37472e-14	3.49227e-13	21.9216	6305
MCUR1	-0.456053	8.18309	-8.00474	2.37515e-14	3.49227e-13	21.9215	55206
ATP1B3	-0.429555	11.3007	-7.99742	2.49524e-14	3.65091e-13	21.8731	6455
ECE1	0.381011	7.07117	7.98993	2.62453e-14	3.8294e-13	21.8236	8140
MED4	-0.426917	7.84812	-7.98298	2.7502e-14	3.99885e-13	21.7777	6602
YME1L1	-0.382714	9.78912	-7.97978	2.81013e-14	4.07752e-13	21.7566	8243
PHLDA1	0.683195	9.21104	7.8907	5.10653e-14	7.12366e-13	21.1712	10322
ASCL2	-0.408494	6.19705	-7.84999	6.70003e-14	9.20574e-13	20.905	140901
SIX1	0.541529	6.22004	7.82451	7.93762e-14	1.0807e-12	20.7389	9766
TRMO	-0.262738	6.53915	-7.8025	9.18677e-14	1.24592e-12	20.5957	26099
LRRC58	-0.392225	8.24737	-7.79204	9.84641e-14	1.32594e-12	20.5278	113419
STARD8	0.293683	6.04086	7.77731	1.08552e-13	1.45525e-12	20.4323	65264
ZBTB20	0.529957	8.7588	7.77405	1.1092e-13	1.48225e-12	20.4111	219333
VCAM1	0.702332	7.71035	7.77362	1.11238e-13	1.48556e-12	20.4083	26137
FOPNL	-0.387868	8.78901	-7.75355	1.27028e-13	1.6772e-12	20.2783	140685
MKNK2	-0.461836	10.6744	-7.73444	1.44106e-13	1.8896e-12	20.1547	1398
GTF3C6	-0.3221	9.71466	-7.72643	1.51923e-13	1.98589e-12	20.103	81553
M6PR	0.27642	8.74119	7.70341	1.76787e-13	2.28526e-12	19.9545	54539
CLPX	-0.514726	7.7238	-7.67781	2.09184e-13	2.676e-12	19.7898	7094
SLC7A1	-0.373993	10.3009	-7.67625	2.11327e-13	2.70176e-12	19.7798	51643
TTC39B	-0.619128	5.63167	-7.65022	2.50653e-13	3.18125e-12	19.6127	4221
ERN1	0.750889	8.19535	7.64826	2.53896e-13	3.22047e-12	19.6001	7639
PTBP3	-0.410349	10.1859	-7.64366	2.61665e-13	3.313e-12	19.5706	10042
THBS1	0.475191	6.58357	7.63697	2.73378e-13	3.45921e-12	19.5277	811
CERS4	-0.435117	6.43806	-7.59674	3.55503e-13	4.4184e-12	19.2705	10922
PYCR1	0.304615	7.01773	7.58203	3.91263e-13	4.83703e-12	19.1767	3166
EFNA3	-0.468038	7.93062	-7.58105	3.93781e-13	4.85957e-12	19.1704	9024
RUNX2	0.614347	8.21994	7.57522	4.09003e-13	5.0326e-12	19.1333	1995
CENPN	-0.394825	6.58268	-7.54722	4.90641e-13	5.99142e-12	18.9551	23275
SUMO1	-0.372325	9.40382	-7.5437	5.01977e-13	6.11916e-12	18.9328	10815
C1GALT1C1	0.374085	8.41407	7.54196	5.07688e-13	6.18519e-12	18.9217	4900
HECTD1	-0.420146	9.80737	-7.51652	5.98664e-13	7.19323e-12	18.7604	8938
SHROOM3	-0.535047	7.12511	-7.50368	6.50539e-13	7.78531e-12	18.6791	30062
TMEM214	0.518148	8.24169	7.49928	6.69326e-13	7.99645e-12	18.6512	54913
SCN1B	0.321711	6.30124	7.45172	9.09607e-13	1.06546e-11	18.3511	1368
SEH1L	-0.413813	8.37447	-7.37786	1.46106e-12	1.66523e-11	17.8875	7408
PPARD	-0.329421	9.00156	-7.36295	1.60708e-12	1.82139e-11	17.7943	146330
ZC3H8	-0.416335	7.00445	-7.31308	2.20814e-12	2.46004e-11	17.4836	4784
XPA	-0.38969	7.19903	-7.30599	2.30984e-12	2.56917e-11	17.4395	55670
RPL22	-0.206336	12.4202	-7.29085	2.54288e-12	2.81652e-11	17.3456	2810
YES1	-0.416549	8.50718	-7.2693	2.91498e-12	3.19323e-11	17.212	6836
SDR9C7	-0.81001	7.16037	-7.25981	3.09534e-12	3.38374e-11	17.1534	126208
AGGF1	-0.40401	7.66976	-7.24416	3.41715e-12	3.70559e-11	17.0567	4335
TMEM59	0.35711	11.3366	7.24251	3.45298e-12	3.7396e-11	17.0465	57551
SSBP2	-0.465011	7.32356	-7.23498	3.62112e-12	3.90355e-11	17	4437
TRPM6	0.421099	5.14897	7.22862	3.76924e-12	4.0528e-11	16.9608	22832
FAM69A	0.559447	7.79954	7.20637	4.33663e-12	4.632e-11	16.8238	51593
GLIS2	0.403428	6.69561	7.19728	4.59185e-12	4.89214e-11	16.7679	6498
TRAM1	0.506037	10.6313	7.18679	4.9046e-12	5.19368e-11	16.7035	80169
TMOD2	-0.481463	5.24577	-7.18467	4.97059e-12	5.2609e-11	16.6904	115
IGFBP3	-0.539406	9.72073	-7.18305	5.02134e-12	5.30925e-11	16.6805	5292
RDH13	-0.347743	7.6547	-7.1683	5.50838e-12	5.77471e-11	16.59	8738
RAB8B	0.460822	7.48781	7.14378	6.42258e-12	6.65327e-11	16.44	253635
ARL5B	-0.469807	8.54136	-7.14208	6.49139e-12	6.72123e-11	16.4296	6095
GRHL1	-0.571095	10.4895	-7.13987	6.58171e-12	6.81139e-11	16.4161	140707
SGPP2	-0.419169	8.48731	-7.11398	7.73707e-12	7.94433e-11	16.2581	29079
MPZL3	-0.413559	8.24313	-7.11261	7.80344e-12	8.00463e-11	16.2497	84196
SFT2D2	-0.327056	9.31304	-7.08329	9.36697e-12	9.49238e-11	16.0713	5789
SLC7A6	0.321866	8.04897	7.08018	9.54993e-12	9.66844e-11	16.0524	23366
GUF1	-0.436798	6.09454	-7.04952	1.15519e-11	1.15945e-10	15.8665	11335
FBXL16	-0.325817	7.09456	-7.02455	1.34837e-11	1.33923e-10	15.7155	8574
CBX1	-0.411657	8.50498	-7.02367	1.35573e-11	1.34337e-10	15.7102	5326
ARHGAP35	-0.490887	8.5948	-6.99268	1.6416e-11	1.60821e-10	15.5234	153222
PLA2G16	0.446498	6.50704	6.99257	1.64268e-11	1.60821e-10	15.5227	4781
EPHA7	0.686994	6.09324	6.96545	1.94128e-11	1.88439e-10	15.3597	2932
NFATC3	0.206365	7.6861	6.91838	2.59093e-11	2.47828e-10	15.0779	4355
PCTP	0.381845	6.81328	6.90499	2.81198e-11	2.67387e-10	14.998	6892
UBAP1	-0.222616	7.91369	-6.89529	2.98364e-11	2.82429e-10	14.9402	307
PIM1	-0.350507	8.32513	-6.88926	3.09546e-11	2.92485e-10	14.9043	1026
2020-09-03	0.373556	6.13603	6.87769	3.32187e-11	3.11911e-10	14.8354	4916
MMP11	0.353325	6.58415	6.86091	3.67926e-11	3.43011e-10	14.7357	947
MOB3A	0.53655	7.66674	6.81762	4.78501e-11	4.40418e-10	14.4793	3976
EPB41	-0.31443	8.23342	-6.79987	5.3274e-11	4.87558e-10	14.3746	57509
TAPBP	0.654253	9.75581	6.7985	5.37183e-11	4.90554e-10	14.3665	7422
TNFRSF10D	0.422414	6.11736	6.78621	5.78594e-11	5.26079e-10	14.2941	2065
DLL4	0.299281	6.67576	6.78057	5.98625e-11	5.43349e-10	14.2609	2064
TAZ	0.20385	6.89395	6.76584	6.5422e-11	5.90487e-10	14.1742	51621
HMGCS1	-0.520071	7.78111	-6.75858	6.83434e-11	6.15795e-10	14.1316	578
MTPAP	-0.457092	8.11829	-6.74611	7.36677e-11	6.60887e-10	14.0585	10620
CDK2AP2	0.567679	7.40421	6.72817	8.20511e-11	7.31448e-10	13.9534	6352
PARVB	0.46747	6.02896	6.71576	8.8391e-11	7.85961e-10	13.8808	4320
RDH10	0.571411	8.77112	6.70568	9.38886e-11	8.32021e-10	13.822	3099
BAZ2A	0.298842	7.4314	6.70372	9.50008e-11	8.41166e-10	13.8105	65986
NOL10	-0.242327	7.67043	-6.69632	9.92986e-11	8.76179e-10	13.7674	9586
MMP2	0.64343	9.75753	6.69385	1.00778e-10	8.8857e-10	13.753	28962
MAPK1	-0.361028	9.28504	-6.67541	1.12513e-10	9.86644e-10	13.6456	5599
2020-09-08	-0.378904	8.88346	-6.63922	1.39574e-10	1.20828e-09	13.4356	23369
CHAC1	0.612911	6.92432	6.63808	1.40524e-10	1.21549e-09	13.429	9975
HINT1	-0.287047	10.7926	-6.63603	1.42245e-10	1.22937e-09	13.4171	3221
CEP76	-0.592334	6.82532	-6.60945	1.6655e-10	1.42185e-09	13.2634	4712
DENND6B	0.439431	6.45022	6.60283	1.73206e-10	1.47446e-09	13.2252	51491
PHLPP1	-0.570646	5.9318	-6.5989	1.77289e-10	1.50738e-09	13.2025	6510
ADORA2B	-0.455688	7.43818	-6.58073	1.97387e-10	1.66611e-09	13.0979	84612
MAP4	-0.358379	9.05786	-6.56968	2.10701e-10	1.76852e-09	13.0343	24145
KIAA1549	-0.241509	5.67278	-6.54824	2.39074e-10	1.98915e-09	12.9113	79752
FAM104A	-0.268263	7.88239	-6.51901	2.8387e-10	2.33775e-09	12.744	23603
MKKS	-0.34182	8.1168	-6.51701	2.87232e-10	2.36265e-09	12.7325	9069
SLC30A4	-0.358218	7.47995	-6.50398	3.10023e-10	2.54214e-09	12.6582	5170
MSH3	-0.322566	6.90806	-6.48512	3.46199e-10	2.82003e-09	12.5507	7525
SFN	-0.274033	13.2734	-6.47097	3.76025e-10	3.03469e-09	12.4703	55432
PITPNC1	0.330764	6.8552	6.47005	3.78045e-10	3.04864e-09	12.4651	6310
SHMT2	0.333995	9.09119	6.46439	3.90738e-10	3.14495e-09	12.4329	79956
STAT5A	0.224421	6.57762	6.45864	4.04051e-10	3.24837e-09	12.4003	57786
MASP1	0.405888	7.20152	6.43551	4.62277e-10	3.68679e-09	12.2693	64225
MSI2	0.498779	7.45395	6.43476	4.64309e-10	3.70159e-09	12.265	9581
ZBTB46	0.284707	5.16327	6.39839	5.73368e-10	4.51608e-09	12.0597	5358
PRKX	-0.505046	6.91636	-6.38392	6.23421e-10	4.88463e-09	11.9782	150737
RNF217	-0.483592	6.85394	-6.32877	8.56557e-10	6.59304e-09	11.6692	23076
B3GALNT2	-0.344274	8.54328	-6.3255	8.72782e-10	6.70807e-09	11.6509	8161
TYRO3	-0.340813	7.26079	-6.30101	1.0043e-09	7.64603e-09	11.5144	81565
MCL1	0.274263	10.7867	6.28169	1.12165e-09	8.4932e-09	11.407	9055
CPLX1	0.507281	4.51695	6.27863	1.14138e-09	8.63325e-09	11.39	389421
ALDH9A1	-0.357837	10.2449	-6.27216	1.18435e-09	8.94215e-09	11.3541	163590
CDYL	-0.28214	7.92242	-6.25981	1.27073e-09	9.5633e-09	11.2857	9778
AGTRAP	0.479408	7.74905	6.25391	1.31413e-09	9.8687e-09	11.253	54863
HOOK3	-0.433929	7.48725	-6.25024	1.34193e-09	1.00667e-08	11.2327	83932
ZBTB7A	-0.500065	8.8703	-6.24633	1.37211e-09	1.0271e-08	11.211	7514
SATB2	0.520722	6.64654	6.244	1.39038e-09	1.03966e-08	11.1982	114883
CHML	-0.49734	6.39244	-6.24307	1.39773e-09	1.04404e-08	11.1931	23499
TNFSF13B	0.550798	7.12767	6.23307	1.47946e-09	1.10351e-08	11.1378	5091
ZNF516	-0.344801	5.58547	-6.22861	1.51742e-09	1.12862e-08	11.1132	23216
C17orf58	-0.319497	6.85839	-6.21449	1.64392e-09	1.21409e-08	11.0354	255189
GIT2	0.317345	8.4987	6.20749	1.71044e-09	1.26144e-08	10.9968	6996
CCDC80	0.527493	7.26319	6.20362	1.74831e-09	1.28801e-08	10.9756	1743
LIF	0.272904	5.706	6.19429	1.84306e-09	1.35401e-08	10.9243	65267
ZMYND19	-0.326693	7.30487	-6.18191	1.97658e-09	1.44451e-08	10.8563	10928
AGO4	-0.443648	7.0108	-6.17824	2.01794e-09	1.47114e-08	10.8362	54534
DNTTIP2	-0.402391	9.02209	-6.17817	2.01871e-09	1.4712e-08	10.8358	51199
MPLKIP	-0.262468	8.03304	-6.17163	2.09465e-09	1.52389e-08	10.7999	22880
USP12	-0.359416	6.52958	-6.16846	2.13241e-09	1.55029e-08	10.7826	6165
SH3PXD2A	-0.321718	8.65683	-6.15162	2.34443e-09	1.69444e-08	10.6905	4541
MAPK14	-0.268333	8.34032	-6.14908	2.3781e-09	1.71818e-08	10.6766	6133
ANXA4	-0.374025	9.19346	-6.14016	2.50044e-09	1.80346e-08	10.6279	2023
LDHA	-0.202054	12.3532	-6.13345	2.59635e-09	1.86878e-08	10.5914	1186
TMEM33	-0.35568	7.76993	-6.12647	2.70011e-09	1.94014e-08	10.5533	1282
PAPPA	0.59905	8.17154	6.12217	2.76595e-09	1.98608e-08	10.5299	79017
APC	-0.471664	7.01606	-6.11707	2.84622e-09	2.04092e-08	10.5021	116225
PSAP	0.350006	11.2277	6.11267	2.91713e-09	2.0882e-08	10.4782	4869
ADNP2	-0.39499	7.72703	-6.10955	2.96851e-09	2.12281e-08	10.4613	23380
PHAX	-0.483532	7.19874	-6.08378	3.42826e-09	2.4325e-08	10.3215	129080
ELF3	0.460666	8.75345	6.04683	4.2111e-09	2.93824e-08	10.1218	6773
ABHD2	0.307374	7.47687	6.03409	4.51966e-09	3.13891e-08	10.0532	23181
MTHFD2	0.536685	8.86064	6.02429	4.77177e-09	3.30415e-08	10.0005	4214
EXOC8	-0.379999	7.27778	-6.01535	5.01399e-09	3.46729e-08	9.95244	91607
FAM49A	0.352148	5.92877	6.01074	5.14328e-09	3.55084e-08	9.92774	57085
AGO2	-0.508472	7.7488	-6.00042	5.44529e-09	3.74578e-08	9.87237	5066
PIP4K2C	-0.231191	7.74677	-5.99765	5.52904e-09	3.8009e-08	9.85756	10434
SIPA1L3	0.227305	6.66922	5.98403	5.96039e-09	4.07339e-08	9.78468	3912
STK35	-0.354223	9.24317	-5.98061	6.07359e-09	4.1413e-08	9.76643	51517
SP140L	0.377672	6.70096	5.97577	6.23792e-09	4.24644e-08	9.74053	78990
KIAA0232	-0.331777	8.41468	-5.97392	6.30166e-09	4.28705e-08	9.73066	113201
MNT	-0.357843	7.69986	-5.96653	6.56324e-09	4.45345e-08	9.69121	51114
CTSV	-0.501962	8.34448	-5.95199	7.10875e-09	4.80339e-08	9.61377	94134
TTC9C	0.232565	6.79762	5.94841	7.24982e-09	4.89555e-08	9.59471	55028
KIAA1644	0.291389	6.30806	5.93144	7.9563e-09	5.31781e-08	9.50453	7008
BNIP2	-0.340634	7.76361	-5.93117	7.96801e-09	5.32224e-08	9.50311	5648
ZEB1	0.457386	7.44343	5.92765	8.12334e-09	5.41737e-08	9.48438	6253
DOCK4	0.485272	7.3015	5.91736	8.59356e-09	5.71097e-08	9.42982	8754
NPM1	-0.218133	11.8683	-5.88813	1.00788e-08	6.6204e-08	9.27526	1956
RNF11	-0.336384	9.99808	-5.88501	1.02514e-08	6.72532e-08	9.2588	7832
DHX40	-0.323925	8.07228	-5.8822	1.0409e-08	6.82156e-08	9.24401	58488
CRKL	-0.274084	8.48764	-5.87251	1.09722e-08	7.16902e-08	9.19294	3662
ATM	0.42642	7.65077	5.86928	1.11664e-08	7.28682e-08	9.17593	83596
RPRD2	0.291892	8.31123	5.85298	1.21994e-08	7.93374e-08	9.09018	651746
BCL2L13	-0.3189	7.49742	-5.83996	1.30906e-08	8.48704e-08	9.02185	596
KCNK10	-0.28183	6.49751	-5.8278	1.398e-08	9.03015e-08	8.95816	55224
CLEC5A	-0.209927	4.07119	-5.82758	1.39968e-08	9.03821e-08	8.957	639
DDX11	0.241047	8.0012	5.82642	1.40849e-08	9.0895e-08	8.95092	2683
DLX5	-0.414434	6.60504	-5.80461	1.5843e-08	1.01646e-07	8.83697	29841
MINK1	-0.533899	9.40224	-5.79744	1.64666e-08	1.05332e-07	8.79957	7227
OTUD5	0.247439	8.51903	5.79211	1.6945e-08	1.081e-07	8.77183	1955
ORMDL3	0.250622	8.01829	5.78803	1.73207e-08	1.10317e-07	8.75059	2101
TTC39C	-0.393872	6.62098	-5.78752	1.73684e-08	1.10553e-07	8.74793	51547
COX20	-0.328539	7.73873	-5.77933	1.81496e-08	1.15246e-07	8.70531	23601
BAIAP3	0.221083	6.40291	5.77503	1.85736e-08	1.1776e-07	8.68295	9839
VPS37C	-0.237415	8.37321	-5.76692	1.93988e-08	1.22658e-07	8.64086	4609
SCD5	0.414237	6.97356	5.76608	1.94865e-08	1.23138e-07	8.63649	80851
B4GALT1	0.558094	7.53344	5.76332	1.97774e-08	1.24901e-07	8.62214	266629
ZSCAN29	-0.343316	6.53301	-5.7573	2.04247e-08	1.28761e-07	8.59095	94241
A4GALT	0.404301	6.2726	5.74955	2.12894e-08	1.33886e-07	8.5508	23015
SLC46A3	0.34181	6.14885	5.74903	2.13494e-08	1.34223e-07	8.54808	10938
ANKEF1	-0.233958	4.85378	-5.72681	2.40385e-08	1.49737e-07	8.43323	57125
MIER3	-0.318253	6.57477	-5.7249	2.42847e-08	1.5116e-07	8.42336	950
ZNF124	-0.424881	5.20777	-5.72365	2.44463e-08	1.52097e-07	8.41694	10638
PRDM1	0.432576	9.53574	5.70438	2.70872e-08	1.67731e-07	8.31765	57449
LIN7C	-0.333352	8.64871	-5.69088	2.91007e-08	1.79404e-07	8.24826	8445
ATP5S	-0.23852	7.39758	-5.68169	3.05534e-08	1.87753e-07	8.20112	56977
ANKRD33B	-0.198422	6.13504	-5.68134	3.06102e-08	1.87992e-07	8.19932	79023
IREB2	-0.439806	7.70376	-5.6713	3.22817e-08	1.97679e-07	8.14788	56919
UBE2Z	0.170034	8.95464	5.67112	3.23124e-08	1.97809e-07	8.14696	6495
DGKH	-0.386942	7.40151	-5.66471	3.3427e-08	2.04274e-07	8.11415	25825
PCSK9	-0.216341	5.88916	-5.66394	3.35641e-08	2.05052e-07	8.11019	283987
STK3	-0.317496	7.24294	-5.66003	3.42655e-08	2.08971e-07	8.09018	53354
UNC5B	-0.37946	8.10976	-5.64414	3.7262e-08	2.26193e-07	8.00908	1977
GATAD2A	0.341032	8.31231	5.63163	3.98024e-08	2.40917e-07	7.94529	9528
SRPK1	-0.303697	8.63985	-5.6258	4.10416e-08	2.47632e-07	7.91564	150590
ACAP2	-0.363617	8.45034	-5.62075	4.21455e-08	2.53635e-07	7.88997	59340
VDAC2	-0.246242	10.8912	-5.61662	4.30696e-08	2.58974e-07	7.86899	8795
GATA2	0.316516	6.95462	5.61404	4.36581e-08	2.62286e-07	7.85587	10592
NCBP3	-0.356173	6.67125	-5.60483	4.58208e-08	2.74649e-07	7.80912	5725
TMEM201	0.235852	6.86436	5.59071	4.9338e-08	2.94102e-07	7.73761	2800
MMAB	-0.301434	6.93539	-5.58951	4.96499e-08	2.95741e-07	7.73152	5742
MTMR12	-0.301454	8.54429	-5.58163	5.17403e-08	3.07581e-07	7.69165	22879
NR2F6	-0.263936	7.98327	-5.5772	5.29515e-08	3.14336e-07	7.66928	64768
PDGFRA	0.38026	9.58687	5.57414	5.38044e-08	3.18857e-07	7.65384	84285
MSMO1	-0.378251	9.77784	-5.56954	5.51116e-08	3.25775e-07	7.63063	79623
GNG4	-0.279072	5.09238	-5.56612	5.61048e-08	3.31273e-07	7.61337	6774
TMTC1	0.501924	6.29785	5.55678	5.89064e-08	3.47033e-07	7.56627	4170
C17orf75	-0.302022	4.35459	-5.55604	5.91331e-08	3.47977e-07	7.56256	203245
FOXN3	-0.403605	8.53154	-5.54182	6.36754e-08	3.73137e-07	7.49104	1432
LYPLA1	-0.334268	9.78466	-5.5154	7.30365e-08	4.23378e-07	7.35851	835
BACE2	0.248944	8.11717	5.51	7.51075e-08	4.34662e-07	7.3315	54567
ITGA11	0.280564	6.17707	5.47896	8.81692e-08	5.0468e-07	7.17663	27
TDG	-0.32389	8.23541	-5.47508	8.99487e-08	5.14585e-07	7.15733	6901
A1BG	0.215061	6.01569	5.47345	9.07092e-08	5.18653e-07	7.1492	10456
HDAC4	-0.365369	6.72207	-5.45797	9.82302e-08	5.58155e-07	7.07229	51341
MMP16	0.269228	5.00263	5.45418	1.0016e-07	5.67892e-07	7.0535	9759
IQSEC3	0.203143	4.69297	5.44633	1.04277e-07	5.89513e-07	7.01461	5294
MRPL50	-0.310968	7.41067	-5.4444	1.05315e-07	5.94545e-07	7.00505	207
EGFR	-0.59134	9.85546	-5.4305	1.13094e-07	6.34872e-07	6.93626	2475
BROX	-0.346721	8.77649	-5.40622	1.28037e-07	7.13216e-07	6.81649	3717
ZSCAN16	0.163966	5.02451	5.39665	1.34437e-07	7.46886e-07	6.76942	4087
DEFB105B	-0.175812	3.43506	-5.39014	1.38969e-07	7.70044e-07	6.73743	1820
AR	-0.331937	5.53867	-5.37265	1.51889e-07	8.38289e-07	6.65167	10509
C18orf25	-0.36728	7.50951	-5.36793	1.55577e-07	8.5729e-07	6.62852	10579
TGFB2	0.384081	6.38338	5.35345	1.67422e-07	9.17257e-07	6.55775	57156
CANX	0.203079	11.0352	5.34967	1.70655e-07	9.33747e-07	6.53931	79363
REPIN1	0.199062	8.47411	5.33408	1.84649e-07	1.00481e-06	6.46331	1038
ZFYVE27	0.204461	6.96021	5.31825	1.99996e-07	1.08551e-06	6.38633	6147
GALNT14	0.234427	6.91743	5.30633	2.12363e-07	1.14611e-06	6.32849	4666
CCDC25	-0.225626	7.62462	-5.30141	2.17682e-07	1.1718e-06	6.30464	284018
HAX1	0.295602	9.5599	5.29228	2.27902e-07	1.22242e-06	6.26042	51287
CDC23	-0.319059	7.15625	-5.29008	2.30426e-07	1.23469e-06	6.24981	8872
TLCD2	-0.338149	6.83936	-5.2806	2.41642e-07	1.29083e-06	6.204	4696
MARVELD1	0.214923	7.69153	5.26023	2.67575e-07	1.42103e-06	6.10578	5018
ARPIN	-0.249229	6.69066	-5.25142	2.79598e-07	1.48226e-06	6.06343	27161
ATXN1	-0.252613	8.74054	-5.22711	3.15581e-07	1.66126e-06	5.94682	6541
BCL7A	0.261572	5.61463	5.21582	3.33782e-07	1.75179e-06	5.89282	2547
C16orf58	0.282784	6.97806	5.20173	3.57925e-07	1.87007e-06	5.82558	6122
LY6K	-0.3876	5.73362	-5.18744	3.84143e-07	1.99711e-06	5.75753	11176
CCDC18	0.343915	8.22735	5.17282	4.12901e-07	2.13919e-06	5.68804	3065
PLCXD1	-0.323424	7.98591	-5.16517	4.28747e-07	2.21484e-06	5.6518	253143
AHCYL2	-0.26447	7.8734	-5.16501	4.29096e-07	2.21597e-06	5.65101	124512
SCP2	-0.264866	10.3686	-5.15874	4.42534e-07	2.282e-06	5.62134	54480
KLHL20	-0.230347	7.29568	-5.14939	4.63361e-07	2.3812e-06	5.57709	22864
LUC7L2	-0.223111	7.88759	-5.14933	4.63499e-07	2.38132e-06	5.5768	56257
STS	0.210597	5.29393	5.14832	4.65814e-07	2.39087e-06	5.57201	3636
MAP4K4	-0.291712	7.81038	-5.1374	4.91458e-07	2.5149e-06	5.52045	64784
TSPAN3	0.250456	9.55859	5.13428	4.99025e-07	2.55072e-06	5.50575	64598
MAGI3	-0.348238	6.89011	-5.1321	5.04393e-07	2.57628e-06	5.49545	55355
CCND1	-0.372197	7.9874	-5.1302	5.09108e-07	2.59719e-06	5.4865	7534
COLEC12	0.315272	6.18688	5.11996	5.35269e-07	2.71743e-06	5.4383	10762
NDUFAF3	0.299371	7.6232	5.10358	5.79863e-07	2.92893e-06	5.36134	8030
C6orf132	-0.437071	7.96475	-5.0979	5.96152e-07	3.00686e-06	5.3347	3274
HSPA4	-0.255932	8.92302	-5.09436	6.06525e-07	3.05588e-06	5.31812	6598
SLC7A5	0.404759	8.81563	5.09099	6.16583e-07	3.10319e-06	5.3023	55964
DDX19A	-0.18772	7.78557	-5.08612	6.31353e-07	3.16992e-06	5.27954	9726
AHDC1	-0.480222	5.95131	-5.08315	6.40557e-07	3.21075e-06	5.26563	57659
ERBB2	-0.345367	8.79224	-5.0787	6.54557e-07	3.27526e-06	5.24484	388403
POFUT2	0.271727	6.78341	5.06961	6.84117e-07	3.41277e-06	5.20238	4074
TREM1	0.394579	5.56842	5.06201	7.09808e-07	3.5342e-06	5.16695	8535
LILRA2	0.259822	6.55746	5.05957	7.18258e-07	3.57289e-06	5.15558	430
PPM1K	0.325782	7.73287	5.03835	7.959e-07	3.93205e-06	5.05694	50488
SGSM2	-0.181924	9.13517	-5.0308	8.25439e-07	4.06363e-06	5.02192	10451
VAMP3	-0.234944	10.2275	-5.02841	8.35033e-07	4.107e-06	5.01082	26353
YAP1	-0.343128	9.46166	-5.02079	8.66273e-07	4.2467e-06	4.97554	9686
PRPS1	0.224871	7.6245	5.01523	8.89766e-07	4.34967e-06	4.94983	54753
CLDN12	-0.29498	7.74146	-4.99556	9.77967e-07	4.74764e-06	4.85906	8195
PTBP1	-0.187407	9.79357	-4.99392	9.85687e-07	4.78179e-06	4.85151	196264
SGPL1	-0.201747	8.40365	-4.99339	9.88197e-07	4.78954e-06	4.84906	387104
CDC123	-0.278282	8.74736	-4.98521	1.02773e-06	4.96393e-06	4.8114	4129
PLEKHM2	-0.262427	7.39468	-4.98328	1.03724e-06	5.00756e-06	4.80255	51527
BTRC	-0.243214	7.06404	-4.98048	1.05126e-06	5.06939e-06	4.78967	5420
PREPL	-0.298693	7.74092	-4.97054	1.10245e-06	5.29676e-06	4.74402	80067
PCGF3	-0.245219	7.49212	-4.96696	1.12147e-06	5.37951e-06	4.7276	953
ZNF850	-0.194888	3.43086	-4.96352	1.14001e-06	5.45848e-06	4.71186	10263
RUNX1T1	0.422887	5.88397	4.92402	1.37579e-06	6.50714e-06	4.53146	55327
HNRNPD	-0.186588	10.4971	-4.91809	1.41502e-06	6.67766e-06	4.50448	3845
CTC1	0.200511	6.66954	4.90193	1.52752e-06	7.18108e-06	4.4311	83743
PDGFA	0.354769	6.29586	4.89698	1.56366e-06	7.33449e-06	4.40868	192670
MTUS1	-0.328033	9.06373	-4.89399	1.58587e-06	7.42874e-06	4.39515	346157
TGFBR1	-0.293327	8.5376	-4.89005	1.61565e-06	7.55977e-06	4.37731	53838
PTPRD	0.375589	5.95127	4.8898	1.61755e-06	7.56697e-06	4.37619	221184
ERMP1	-0.358181	7.95971	-4.88959	1.61916e-06	7.57113e-06	4.37523	5690
DDX19B	-0.18243	5.54281	-4.88814	1.6303e-06	7.62152e-06	4.36866	2035
TVP23C	0.235202	6.45226	4.88349	1.66639e-06	7.7729e-06	4.34766	64321
PPP1R18	0.304098	8.41096	4.87418	1.7411e-06	8.09437e-06	4.30562	23583
RAB31	0.31016	10.2573	4.87177	1.76096e-06	8.17945e-06	4.29474	414919
BRAP	-0.253839	6.56381	-4.87167	1.76177e-06	8.18141e-06	4.2943	4627
RAB11FIP4	0.171363	5.94984	4.85689	1.88853e-06	8.73137e-06	4.2277	130888
MIB1	-0.359701	7.63202	-4.84258	2.01952e-06	9.2899e-06	4.16343	140803
KIAA0391	-0.19092	11.0187	-4.84037	2.04053e-06	9.37832e-06	4.15351	8013
PIGP	0.252607	8.53203	4.83838	2.05957e-06	9.45752e-06	4.14461	56998
SMARCD1	0.184273	7.75419	4.83699	2.07304e-06	9.51521e-06	4.13837	483
SNRPD1	-0.323624	8.97876	-4.82984	2.1435e-06	9.80157e-06	4.10634	256472
TAF1D	-0.359768	7.11296	-4.82702	2.17188e-06	9.92327e-06	4.09374	91010
XRCC6	-0.358619	10.4804	-4.82203	2.22307e-06	1.01439e-05	4.07142	2624
TRIM72	-0.151743	5.07771	-4.81068	2.34394e-06	1.06606e-05	4.02071	9903
ZNF85	-0.256697	6.88314	-4.79588	2.51104e-06	1.13737e-05	3.95476	4297
DLST	0.344595	7.6392	4.78294	2.66639e-06	1.20211e-05	3.89728	65979
SPRTN	-0.289607	5.05279	-4.76558	2.88961e-06	1.2968e-05	3.82031	79837
XPOT	-0.243919	9.30295	-4.76236	2.93282e-06	1.31468e-05	3.80611	170954
ATXN7L1	-0.286537	6.07232	-4.76078	2.95431e-06	1.32385e-05	3.79912	57455
CRISPLD2	0.30401	8.52562	4.75673	3.01012e-06	1.34684e-05	3.78121	23314
JUNB	0.366667	9.47324	4.75421	3.04532e-06	1.36172e-05	3.77008	199953
MTHFD1	-0.21876	8.66807	-4.74843	3.1276e-06	1.39613e-05	3.74457	353500
RBAK	-0.301067	7.8034	-4.73884	3.26887e-06	1.45641e-05	3.70229	57461
HOXA3	0.210576	5.44955	4.73707	3.29559e-06	1.46675e-05	3.69451	25915
PHACTR4	-0.264833	9.2194	-4.71122	3.71088e-06	1.63871e-05	3.58098	5631
POLA2	0.206738	6.34672	4.70881	3.75213e-06	1.65553e-05	3.5704	117177
OLFML2A	0.205304	8.4998	4.70545	3.81024e-06	1.67941e-05	3.55571	57447
NIPBL	-0.269138	8.52716	-4.69872	3.92941e-06	1.72902e-05	3.52626	1399
FBXL18	0.315239	7.75481	4.69733	3.95446e-06	1.73822e-05	3.52018	5879
C1D	-0.316168	7.83493	-4.68707	4.14409e-06	1.81385e-05	3.4754	9422
HOXC4	0.177024	5.96055	4.6812	4.25657e-06	1.85971e-05	3.4498	54867
PARD6B	-0.338483	4.79692	-4.67538	4.37079e-06	1.90644e-05	3.42448	51575
MRRF	-0.204565	7.08071	-4.66309	4.62217e-06	2.0069e-05	3.37104	126231
RALBP1	-0.234162	9.06183	-4.65988	4.69014e-06	2.03346e-05	3.35709	8479
RPP25	0.296581	6.22559	4.65695	4.7528e-06	2.0585e-05	3.34441	2289
METTL23	0.237526	8.31749	4.65375	4.82253e-06	2.08741e-05	3.33049	22900
RPL24	-0.181582	12.315	-4.65129	4.87649e-06	2.10815e-05	3.31986	7038
ENTPD4	0.301568	8.71278	4.64822	4.94494e-06	2.1351e-05	3.30654	158219
COX18	0.300376	7.92158	4.648	4.94976e-06	2.13631e-05	3.30561	2734
VEZT	-0.276411	8.48406	-4.64599	4.99517e-06	2.15413e-05	3.29688	112724
STK38	-0.286337	8.75155	-4.64213	5.08325e-06	2.18851e-05	3.28018	2570
ZEB2	0.355567	6.2177	4.64141	5.09975e-06	2.19471e-05	3.27709	2030
ETNK2	0.24395	5.67536	4.62792	5.42064e-06	2.31901e-05	3.2188	1678
TLR5	-0.235755	6.66478	-4.62428	5.5104e-06	2.35261e-05	3.20311	92610
CCDC86	-0.22144	7.66884	-4.62087	5.59585e-06	2.38763e-05	3.18842	79862
ZDHHC23	-0.273584	5.68928	-4.61978	5.62344e-06	2.39843e-05	3.18372	142679
TPP1	0.243054	9.20057	4.61666	5.70316e-06	2.42849e-05	3.17028	727910
LMNB1	0.229496	5.85091	4.61212	5.82092e-06	2.4751e-05	3.15076	493829
RSL1D1	-0.335212	8.77052	-4.60762	5.94017e-06	2.52171e-05	3.1314	130367
NACA	-0.288848	12.4588	-4.60421	6.03203e-06	2.55916e-05	3.11675	55196
SOGA3	0.205516	4.6923	4.60103	6.11886e-06	2.59128e-05	3.1031	26502
STAT2	0.23233	9.60943	4.58046	6.71073e-06	2.82028e-05	3.01497	156
DNAJC10	0.320729	7.91645	4.57631	6.83642e-06	2.8708e-05	2.99726	222584
ZNF573	-0.406313	5.32997	-4.56356	7.23761e-06	3.02353e-05	2.94284	6632
LETMD1	0.211577	7.83065	4.55918	7.38064e-06	3.07899e-05	2.92417	55530
BMP8A	0.162628	5.87447	4.54727	7.78294e-06	3.23587e-05	2.87355	64866
DOCK7	-0.300196	7.24753	-4.54106	8.00118e-06	3.32002e-05	2.84717	115650
HOXA1	0.216936	3.9154	4.54048	8.02175e-06	3.3279e-05	2.84472	60558
PYROXD1	-0.307164	7.61106	-4.539	8.07478e-06	3.34527e-05	2.83844	9262
ZNF467	0.20255	6.12201	4.53673	8.15687e-06	3.37727e-05	2.82879	28960
XRRA1	0.264265	5.12213	4.53044	8.38801e-06	3.46545e-05	2.80214	1515
TESMIN	-0.118005	4.85201	-4.5163	8.93105e-06	3.6782e-05	2.74233	23205
FBLN2	0.311937	7.88031	4.51417	9.01536e-06	3.70928e-05	2.73338	63941
CITED4	-0.286973	6.70755	-4.51189	9.10698e-06	3.74506e-05	2.72374	2936
BAK1	0.257191	6.7449	4.51182	9.10985e-06	3.74522e-05	2.72344	3162
RARA	0.297158	6.75174	4.50612	9.34233e-06	3.83779e-05	2.69942	146050
TAOK1	-0.265679	9.24679	-4.50112	9.55104e-06	3.91585e-05	2.67836	84133
DIMT1	-0.211104	8.71411	-4.49431	9.8428e-06	4.02524e-05	2.64968	51193
SIGLEC9	0.215399	4.84879	4.48593	1.0213e-05	4.16203e-05	2.6145	56886
EMID1	0.190785	6.25984	4.48299	1.03462e-05	4.21385e-05	2.60216	55751
CYP1B1	0.454623	7.16417	4.47569	1.06839e-05	4.34044e-05	2.57155	402055
B4GALT7	0.229097	6.25116	4.47564	1.06866e-05	4.34069e-05	2.57132	84888
FEM1A	-0.171986	6.85263	-4.47516	1.07089e-05	4.34804e-05	2.56934	26135
INPPL1	0.226611	6.47523	4.4698	1.09643e-05	4.44057e-05	2.54688	51808
SMAD2	-0.244312	8.39078	-4.46582	1.11577e-05	4.51193e-05	2.53023	10725
UGGT1	0.175222	8.23981	4.465	1.11981e-05	4.52651e-05	2.52679	54545
EXT1	-0.189134	8.10211	-4.46203	1.13451e-05	4.58063e-05	2.51436	10797
RRP1B	-0.185507	8.46629	-4.45909	1.1492e-05	4.6337e-05	2.50211	63931
OGT	0.285526	10.1938	4.45703	1.15963e-05	4.67487e-05	2.4935	25875
KCTD6	-0.289458	7.41414	-4.45554	1.16726e-05	4.70289e-05	2.48726	84439
GLO1	-0.215821	10.2384	-4.44875	1.20245e-05	4.8354e-05	2.45898	83544
SCIN	-0.10345	6.27628	-4.44313	1.23238e-05	4.94247e-05	2.43557	55308
CCDC127	0.228058	7.42642	4.43899	1.25488e-05	5.02599e-05	2.41834	57404
POLR3F	-0.182734	6.06191	-4.43615	1.27056e-05	5.0849e-05	2.40652	83716
DCPS	0.267624	7.00987	4.43207	1.29337e-05	5.17323e-05	2.38959	51200
ZNF618	0.238256	6.35242	4.42766	1.31849e-05	5.26469e-05	2.37127	63967
TIMM8A	-0.188607	5.61012	-4.3969	1.50719e-05	5.95158e-05	2.244	1184
CHD3	0.231325	7.92216	4.39576	1.51469e-05	5.97779e-05	2.23928	988
TMEM69	-0.23254	7.99847	-4.3932	1.53159e-05	6.03512e-05	2.22872	2186
ARID3B	0.172184	6.69267	4.39274	1.53464e-05	6.04485e-05	2.22683	10335
CCND2	0.310304	9.32626	4.38577	1.58164e-05	6.21831e-05	2.19814	23096
EIF1AX	-0.318641	10.0238	-4.37391	1.66484e-05	6.51487e-05	2.14939	119
NOP16	-0.241875	8.52943	-4.36999	1.69322e-05	6.6173e-05	2.13331	79665
NTRK3	0.214622	6.1485	4.36636	1.71993e-05	6.71793e-05	2.11843	64599
NKTR	-0.37823	9.21501	-4.35636	1.79569e-05	6.98781e-05	2.07746	5156
SERTM1	-0.0917506	3.07067	-4.35619	1.79701e-05	6.99164e-05	2.07676	63917
EIF2B1	-0.209633	8.79033	-4.3433	1.89937e-05	7.36254e-05	2.02411	23598
YRDC	-0.171372	7.58506	-4.33892	1.93543e-05	7.49682e-05	2.00624	29767
CHP1	-0.286184	10.6654	-4.33828	1.9407e-05	7.51582e-05	2.00365	26156
ZNF256	-0.19092	4.20474	-4.33634	1.95696e-05	7.576e-05	1.99572	158405
TBXA2R	0.225955	6.32619	4.32846	2.02416e-05	7.8246e-05	1.96365	255738
RHOC	0.301778	8.53445	4.32658	2.04053e-05	7.88351e-05	1.956	57699
TOR4A	0.211495	5.80602	4.31029	2.18765e-05	8.41007e-05	1.88987	150468
GRPEL2	-0.275937	8.44682	-4.29343	2.35053e-05	8.99005e-05	1.82169	22801
FAM210A	-0.301797	6.10724	-4.28834	2.40201e-05	9.16688e-05	1.80112	504180
KPNA2	-0.252719	9.94543	-4.28292	2.45796e-05	9.35996e-05	1.77926	55839
HDAC1	-0.212	9.55333	-4.24337	2.90556e-05	0.000109236	1.62054	23635
FBLN1	0.253324	8.56925	4.24241	2.91735e-05	0.00010964	1.6167	3658
NFAT5	-0.209614	9.11256	-4.23945	2.95392e-05	0.000110875	1.60489	151230
LIMK1	0.181847	6.18485	4.23072	3.06443e-05	0.000114695	1.57006	643836
GSK3B	-0.265203	8.69275	-4.22134	3.18763e-05	0.000119093	1.53269	6399
KIAA1456	0.152796	3.95983	4.22097	3.19259e-05	0.000119257	1.53122	83943
HOXB5	-0.137323	5.81239	-4.22053	3.19837e-05	0.00011943	1.5295	27180
ESPL1	-0.237791	7.63798	-4.21467	3.27806e-05	0.000122167	1.50617	91147
KEAP1	-0.19921	7.78289	-4.20107	3.47009e-05	0.000128638	1.45222	26515
KRAS	-0.468161	9.19664	-4.19147	3.61197e-05	0.000133378	1.41426	9770
GSKIP	-0.257313	9.35634	-4.18811	3.66294e-05	0.00013507	1.40098	57721
ABHD14B	0.369514	7.7014	4.18667	3.68504e-05	0.000135837	1.39528	113263
TRA2B	-0.190836	10.2807	-4.18322	3.73846e-05	0.000137685	1.38165	84524
COL1A2	0.224399	13.0004	4.16883	3.96907e-05	0.00014559	1.32496	3094
ZNF398	-0.219841	7.53489	-4.16655	4.00688e-05	0.000146849	1.31599	26608
BECN1	-0.192491	8.70122	-4.16589	4.01787e-05	0.000147174	1.31339	55295
NFIC	-0.308193	8.86684	-4.15786	4.15394e-05	0.000151708	1.28186	55421
CRTC2	0.207845	6.83002	4.15772	4.15634e-05	0.00015177	1.28131	9692
CDKN1B	0.26235	9.42765	4.15065	4.27991e-05	0.000155847	1.25358	5096
DENND6A	-0.209691	8.8491	-4.14651	4.35374e-05	0.000158288	1.2374	163087
EHD2	0.232926	8.52707	4.12953	4.67009e-05	0.000168824	1.17102	4261
TRIM45	-0.149169	5.39677	-4.11826	4.89207e-05	0.000176271	1.12709	11145
2020-09-07	-0.203828	10.5415	-4.11116	5.03681e-05	0.000180864	1.09952	2151
SEC62	0.338243	10.0468	4.1106	5.04845e-05	0.000181133	1.09734	11341
R3HDM2	-0.144281	7.89665	-4.11059	5.0486e-05	0.000181133	1.09731	285521
TBC1D8	-0.211157	7.75903	-4.10447	5.17712e-05	0.000185407	1.07354	7024
GEM	0.379616	8.40429	4.09616	5.35663e-05	0.0001913	1.04131	27109
ZCCHC3	0.159573	7.09098	4.09416	5.4005e-05	0.000192736	1.0336	55173
MAOB	0.233113	7.7623	4.09336	5.41828e-05	0.000193272	1.03049	11285
PPIL6	-0.14982	5.10427	-4.08887	5.51884e-05	0.000196558	1.01311	7057
WDR37	-0.171498	6.93136	-4.08539	5.59779e-05	0.000199065	0.999684	63933
GNS	0.200375	8.39834	4.07711	5.7904e-05	0.000205184	0.967713	342892
ZDHHC9	-0.233417	7.05955	-4.07251	5.90014e-05	0.000208861	0.949972	8578
GRINA	0.366778	6.90459	4.0708	5.94128e-05	0.00021014	0.943407	2786
NUCB1	0.306526	8.42444	4.06799	6.00986e-05	0.00021235	0.932564	60491
CPM	-0.257823	7.05858	-4.05773	6.26598e-05	0.000220953	0.893141	55344
CAPZA1	-0.191734	10.5132	-4.05609	6.308e-05	0.000222285	0.886828	5284
DNAJC28	-0.0909757	3.65387	-4.05188	6.4167e-05	0.000225926	0.870691	388567
AAK1	0.21781	8.69939	4.05028	6.45852e-05	0.000227322	0.864557	151887
RTN2	0.116914	5.03203	4.03355	6.91169e-05	0.000241892	0.800527	7029
RCC2	-0.182465	9.50052	-4.02979	7.01743e-05	0.000245306	0.786195	84376
BRI3BP	-0.262062	8.03763	-4.02968	7.02078e-05	0.000245382	0.785746	2799
CDCP1	-0.204996	7.86037	-4.02519	7.14926e-05	0.000249581	0.768628	121214
NFIX	-0.455946	8.2433	-4.02289	7.21589e-05	0.000251698	0.759873	55593
SUSD1	0.15293	5.11508	4.00316	7.81311e-05	0.000270952	0.684845	401494
CASC4	0.213696	8.93144	3.99693	8.01096e-05	0.000277034	0.661258	27245
ZNF689	0.255075	6.16457	3.99378	8.11296e-05	0.000279968	0.649324	83607
WBP1L	-0.172104	8.56916	-3.9804	8.55995e-05	0.000294465	0.598752	2909
GPRC5A	0.30078	9.21383	3.97202	8.85175e-05	0.000303855	0.567153	348110
MRPS14	0.172962	8.31198	3.9661	9.06357e-05	0.000310533	0.544864	8992
PDPK1	-0.16477	4.20612	-3.96512	9.0989e-05	0.000311625	0.541197	64149
AKR7A2	-0.251248	8.38499	-3.9645	9.12162e-05	0.000312301	0.538847	133957
METTL14	-0.230754	7.04127	-3.96431	9.12862e-05	0.000312439	0.538124	10666
ARHGAP12	-0.28876	6.14335	-3.9605	9.26812e-05	0.000316851	0.523832	917
COL4A3BP	-0.280813	7.70196	-3.95837	9.34732e-05	0.000319246	0.515813	1999
C20orf96	0.157306	4.41454	3.95754	9.3784e-05	0.000320255	0.512686	81889
ETV6	0.233314	7.82905	3.95562	9.45015e-05	0.000322338	0.505505	399665
SLC27A1	0.165154	6.72895	3.95295	9.55125e-05	0.000325522	0.495478	123811
SURF4	0.251719	9.72466	3.94669	9.79214e-05	0.000332974	0.472013	54815
RAC1	-0.212341	11.641	-3.94615	9.8131e-05	0.000333525	0.469999	65123
ADCY9	-0.237714	7.34025	-3.9442	9.88962e-05	0.000335799	0.462682	8550
COIL	-0.244035	6.9258	-3.94357	9.91409e-05	0.00033652	0.460354	4277
OLR1	0.176627	3.23665	3.94313	9.93145e-05	0.000337001	0.458706	140838
MPP2	0.17425	5.92793	3.93909	0.000100921	0.000342063	0.443595	4681
UBQLN1	-0.185422	9.3467	-3.93582	0.00010224	0.000346313	0.431359	23467
CLDN4	-0.307747	7.05445	-3.92584	0.000106363	0.000359464	0.394135	79834
ZNF354B	-0.173918	4.27844	-3.91764	0.000109873	0.00037037	0.363572	5339
COPZ1	0.253597	8.94746	3.91704	0.000110131	0.000371001	0.361365	5364
SDHD	-0.205427	9.6691	-3.91537	0.000110861	0.000373217	0.355148	80142
IMMP2L	-0.151643	6.57556	-3.90799	0.000114139	0.000383395	0.32772	84440
IPO5	-0.161221	8.26223	-3.90693	0.000114616	0.000384812	0.323794	55209
INPP5A	-0.186986	7.07685	-3.89077	0.000122145	0.000407868	0.263938	54414
STOX2	-0.304583	6.71197	-3.89066	0.000122197	0.000407978	0.263535	9368
PLAGL2	-0.167181	7.11588	-3.89031	0.000122363	0.000408404	0.262254	55171
GALNT10	0.205349	6.44561	3.88674	0.000124091	0.000413662	0.249068	7013
NCAPG2	-0.2155	5.81697	-3.88475	0.000125065	0.00041656	0.241709	203062
ABCG8	0.108676	4.46549	3.8769	0.000128979	0.00042837	0.212734	283237
TMEM2	0.228491	6.59795	3.87319	0.000130864	0.000434012	0.199092	7301
TNFRSF13C	0.193244	6.51369	3.86362	0.000135858	0.000449012	0.163883	9706
DNAL1	0.154296	5.98988	3.85658	0.000139646	0.000460298	0.138033	54554
FASTK	0.160863	8.51004	3.85623	0.000139836	0.000460852	0.136756	29063
C8orf37	-0.163614	4.94723	-3.84552	0.000145792	0.000479126	0.0975592	9658
SLC35F6	-0.17374	8.2459	-3.84189	0.000147871	0.000485426	0.0842573	390927
QKI	-0.245218	9.69744	-3.83565	0.000151499	0.000496248	0.0614871	23
F2RL2	0.280915	6.23572	3.82505	0.000157859	0.000515471	0.0228646	64241
ARL4C	-0.217307	8.34976	-3.82425	0.000158349	0.00051683	0.019954	472
PTCD2	-0.237911	6.30958	-3.82117	0.00016025	0.000522383	0.00874997	63915
USP48	0.228553	8.45534	3.81795	0.000162266	0.000528624	-0.00298431	663
ZFP62	-0.222286	7.29679	-3.81565	0.000163712	0.000532922	-0.0113166	151888
ZBTB10	0.114102	5.75515	3.81542	0.000163857	0.000533229	-0.0121471	29071
ZNF639	-0.238724	7.96986	-3.81255	0.00016569	0.000538691	-0.0225885	647024
MYO10	-0.204244	7.77851	-3.80631	0.000169731	0.000550379	-0.0452071	55832
ZBTB4	-0.210871	8.73126	-3.80616	0.000169831	0.000550619	-0.045762	821
CIAPIN1	-0.163284	8.70771	-3.80218	0.000172462	0.000558542	-0.0601856	11261
IER3IP1	-0.17935	9.38334	-3.79348	0.000178341	0.000575806	-0.0916432	399948
TMEM106B	-0.224177	8.99082	-3.78662	0.000183108	0.00059056	-0.116389	23406
NANP	-0.158901	6.78965	-3.78562	0.000183815	0.000592535	-0.12	27297
C3orf36	0.126933	4.66356	3.78541	0.000183964	0.000592864	-0.120763	11269
SMC2	-0.338266	6.06926	-3.77758	0.000189579	0.000609834	-0.14896	414918
ISG20L2	-0.234232	7.90633	-3.77602	0.000190722	0.000612948	-0.1546	2081
BPTF	-0.316652	8.4136	-3.77532	0.000191235	0.000614502	-0.157117	8322
CLOCK	0.234754	8.63325	3.77409	0.000192137	0.000617115	-0.161528	2677
SLCO3A1	-0.205863	6.94623	-3.77377	0.00019237	0.000617675	-0.162665	112495
ADAM9	-0.228893	9.09462	-3.77025	0.000194985	0.000624731	-0.175325	79441
PTGS1	-0.210707	6.5805	-3.76269	0.000200714	0.000641464	-0.202473	51278
PLXNA2	-0.224865	7.51362	-3.75861	0.000203865	0.000651094	-0.217075	10365
E2F2	-0.150812	6.82396	-3.75839	0.000204036	0.000651543	-0.217864	132660
PTEN	-0.173552	9.73486	-3.75808	0.000204278	0.000652117	-0.218975	200879
PADI1	0.230659	7.30354	3.75269	0.000208532	0.000664887	-0.238292	260425
ULBP3	-0.155193	3.91376	-3.75009	0.000210609	0.000671203	-0.247579	9440
VPS37A	-0.213197	7.21887	-3.74962	0.000210988	0.000672309	-0.249264	6307
CRADD	-0.130824	6.68271	-3.74547	0.00021435	0.00068271	-0.264077	55149
CAND1	-0.199442	8.50357	-3.74429	0.000215316	0.000685368	-0.268287	54892
ABCF1	-0.145462	8.20595	-3.74333	0.000216106	0.000687676	-0.27172	84461
RSRC1	-0.223104	5.80697	-3.72961	0.000227687	0.0007219	-0.320621	79576
UNK	-0.212714	7.35648	-3.71771	0.0002382	0.000753067	-0.362886	4924
SSX2B	0.153243	5.48119	3.71453	0.000241088	0.000761508	-0.374167	132299
SNX19	0.124822	8.18223	3.71068	0.000244625	0.000771171	-0.387801	5163
MOCS3	-0.17384	5.63342	-3.69083	0.000263655	0.000827429	-0.457901	285755
DIP2A	-0.149498	8.97406	-3.68499	0.000269511	0.00084429	-0.478448	152926
TRIM17	0.208498	5.03409	3.6822	0.000272357	0.000853079	-0.488273	23645
SVOP	-0.118589	4.29062	-3.67492	0.000279912	0.00087426	-0.513859	79810
DSTYK	-0.270511	6.77043	-3.67147	0.000283556	0.000883536	-0.525952	157506
TERF1	-0.199419	7.10922	-3.66961	0.000285536	0.000888913	-0.532458	6152
NEURL4	0.20566	6.33055	3.66794	0.000287332	0.000894105	-0.538318	118980
2020-03-09	0.196842	6.46648	3.66237	0.00029339	0.000911468	-0.557821	9905
WDR5B	0.146435	5.57465	3.6613	0.000294571	0.000914595	-0.561576	6470
TRIM23	-0.246454	5.61402	-3.65991	0.000296103	0.000918674	-0.566427	10999
CDC5L	-0.18589	7.65689	-3.65337	0.000303433	0.000938776	-0.589278	11066
WHAMM	-0.173127	6.51214	-3.65219	0.000304767	0.000942486	-0.593376	93349
KIAA1109	-0.244783	8.07964	-3.64995	0.00030733	0.000949851	-0.601201	64420
MAPK8	-0.184244	7.14602	-3.64976	0.000307549	0.000950388	-0.601866	51259
FKBP5	-0.247205	9.02381	-3.64305	0.000315338	0.000973454	-0.625233	55161
CD226	0.122281	3.30987	3.63933	0.000319746	0.000985899	-0.638198	283471
C12orf73	-0.172579	6.41983	-3.63851	0.000320721	0.00098876	-0.641042	80263
PLA2G4F	-0.16986	6.20814	-3.63839	0.000320861	0.000989048	-0.64145	51531
PAIP2	-0.240634	9.49876	-3.63739	0.000322059	0.000992302	-0.64493	125488
HIRIP3	0.159121	7.24912	3.63218	0.000328367	0.00101025	-0.663045	7412
MEF2D	0.15918	6.96596	3.63132	0.000329409	0.00101272	-0.666002	123720
PSMD11	-0.274327	8.903	-3.63036	0.000330591	0.0010162	-0.669347	7678
NOTCH1	-0.183362	7.80216	-3.62746	0.000334177	0.00102587	-0.679421	390980
BRSK2	0.145485	5.30224	3.62583	0.000336198	0.00103162	-0.685049	79603
PTK7	0.225649	7.48427	3.62407	0.000338406	0.00103779	-0.691163	5784
KCNJ10	0.098402	4.34238	3.62386	0.000338664	0.00103843	-0.691873	201158
NXPH3	0.148186	6.40002	3.62195	0.000341084	0.00104478	-0.69852	1964
SNRNP35	-0.175626	7.19256	-3.61981	0.000343791	0.00105246	-0.7059	3838
SLC16A1	0.340396	8.05681	3.61947	0.00034423	0.0010536	-0.707089	84162
TMEM63C	-0.169869	5.77146	-3.61688	0.000347549	0.00106318	-0.716047	134266
CRK	-0.256336	8.8078	-3.61559	0.000349221	0.00106783	-0.720527	81832
PLK1	0.174981	5.60905	3.60192	0.000367321	0.00111715	-0.767676	571
GABRA2	-0.0694013	3.06674	-3.59837	0.000372166	0.00112959	-0.779901	3858
SNW1	-0.171689	8.77998	-3.59595	0.000375517	0.00113778	-0.788261	7334
TMEM67	-0.185554	4.66158	-3.58284	0.00039408	0.00118956	-0.833256	7095
SMUG1	0.13807	6.99314	3.58236	0.000394785	0.00119134	-0.834924	1944
C2orf15	-0.0758872	3.04228	-3.58202	0.000395268	0.00119246	-0.836063	55216
MALAT1	-0.391383	12.3425	-3.58136	0.000396233	0.0011952	-0.838336	9184
FAM126B	-0.268592	7.67577	-3.57368	0.000407577	0.00122677	-0.864651	57541
SIN3A	-0.221027	6.5992	-3.56818	0.000415873	0.00124869	-0.883429	63926
KIAA0895	-0.218989	4.17774	-3.55256	0.000440334	0.00131536	-0.936678	55501
LDHB	0.193363	10.6128	3.54996	0.00044453	0.00132638	-0.945511	27086
PEAK1	0.180032	8.81462	3.54388	0.00045451	0.00135365	-0.966187	85352
FRK	0.246548	6.49996	3.51907	0.000497394	0.00147113	-1.05011	54532
ASB3	0.174901	4.25434	3.51452	0.000505657	0.00149389	-1.06544	643853
NBPF10	-0.149372	10.3547	-3.51084	0.000512434	0.00151178	-1.07782	117608
KMT2A	0.241351	7.86232	3.50773	0.000518241	0.00152762	-1.0883	79959
CSNK1E	0.195557	8.33444	3.5046	0.000524137	0.0015437	-1.09882	2199
KLF5	-0.411885	10.0205	-3.50251	0.000528108	0.00155408	-1.10584	23207
RBPJL	0.106838	5.39928	3.49991	0.000533076	0.00156694	-1.11455	54495
ZCCHC4	-0.187478	5.14824	-3.49616	0.000540335	0.00158717	-1.12712	645369
PRR14L	-0.138515	8.40088	-3.49603	0.000540604	0.00158774	-1.12758	387640
MON1B	-0.201218	7.52993	-3.49069	0.000551101	0.00161653	-1.14546	26207
GUCY1A2	0.109629	4.69515	3.48951	0.000553454	0.0016232	-1.14942	3320
ZFAND1	-0.207755	7.49836	-3.48866	0.00055514	0.00162746	-1.15225	124540
TBC1D13	0.124004	6.88876	3.48646	0.000559559	0.00163859	-1.15962	10099
CCDC6	-0.207943	9.69616	-3.48384	0.000564859	0.00165249	-1.16838	27230
CDC27	0.197355	7.40924	3.48253	0.000567522	0.00165935	-1.17275	388650
TPR	-0.193986	9.18366	-3.47463	0.000583853	0.00170402	-1.19911	4820
LIN54	-0.109395	3.47208	-3.47272	0.000587866	0.00171358	-1.20547	6434
SFPQ	-0.188061	9.44602	-3.46489	0.000604597	0.00175893	-1.23154	254887
ELAVL2	0.134488	3.56834	3.45647	0.000623075	0.00180917	-1.25949	7782
KLHL26	0.142432	5.49799	3.44993	0.000637789	0.00184652	-1.28116	7779
PPP1R15A	0.261541	7.41686	3.44091	0.00065861	0.00190024	-1.31097	5451
GALNT11	-0.194897	8.30908	-3.44004	0.000660665	0.00190486	-1.31386	54842
DUSP9	0.163603	4.74563	3.43967	0.000661532	0.00190684	-1.31508	4076
MAX	-0.140643	9.42952	-3.43747	0.000666733	0.00192025	-1.32234	10123
SMYD5	0.151137	6.73727	3.43541	0.000671636	0.00193224	-1.32914	6643
SPRYD4	0.138448	6.68403	3.43081	0.000682706	0.00196167	-1.3443	7083
GTPBP2	0.165042	7.09899	3.42511	0.000696647	0.00199871	-1.36305	4736
PKM	0.341861	10.9508	3.4243	0.000698652	0.00200392	-1.36572	83857
MRPS10	-0.203784	8.14582	-3.42419	0.000698929	0.00200444	-1.36608	23193
MACF1	-0.170217	9.50429	-3.41912	0.000711596	0.00203742	-1.38274	3091
SKIDA1	-0.11998	3.56433	-3.41709	0.000716738	0.00205074	-1.38941	221937
INTS3	0.141378	7.86185	3.41412	0.000724287	0.00207037	-1.39913	126917
DERL2	0.19522	8.5219	3.41028	0.000734195	0.00209583	-1.41172	10046
ATOH8	0.124861	6.13641	3.40025	0.000760661	0.00216548	-1.44454	22848
LAMB1	0.318423	7.88803	3.39267	0.000781233	0.00221742	-1.46926	58527
PDHA1	-0.136039	8.3356	-3.3913	0.000785013	0.00222785	-1.47373	4915
ATP6V0E1	0.172572	10.8726	3.39122	0.000785235	0.00222818	-1.47399	11138
RGP1	-0.135868	6.77988	-3.38613	0.00079941	0.0022635	-1.49056	80345
HIF1A	0.164221	11.5596	3.3709	0.000843298	0.00237878	-1.54004	595
SRRT	-0.152144	9.41476	-3.36993	0.000846161	0.00238557	-1.54318	221037
HDLBP	0.122554	9.94793	3.36959	0.000847166	0.00238679	-1.54428	30836
PHLDA3	0.188119	7.43465	3.36709	0.000854622	0.00240638	-1.55239	54664
UBE2N	-0.131611	10.2253	-3.36372	0.00086474	0.00243271	-1.56328	373
TBCCD1	-0.186878	5.84734	-3.35674	0.000886065	0.0024887	-1.58581	8697
SBNO1	-0.199183	7.78766	-3.35194	0.00090105	0.00252639	-1.60133	894
ZNF383	-0.131817	4.73919	-3.34972	0.000908038	0.00254394	-1.60847	157657
THSD7A	0.292218	6.23046	3.34726	0.000915855	0.00256378	-1.6164	375035
EP300	-0.232625	7.27394	-3.34679	0.000917351	0.00256729	-1.61791	54431
AMOTL2	-0.200524	8.19639	-3.34562	0.000921072	0.00257564	-1.62165	84950
DNAJC30	0.122421	6.9739	3.34012	0.000938865	0.00262154	-1.63934	256356
TLN1	0.411227	6.85827	3.3364	0.000951082	0.00265318	-1.65129	23649
ZNF268	-0.257884	5.4042	-3.32847	0.000977631	0.00272037	-1.67673	7168
SLC29A1	0.137559	6.32878	3.3284	0.000977849	0.00272062	-1.67694	11329
VAC14	0.220822	7.10853	3.32787	0.000979657	0.00272456	-1.67865	27343
ACVR2B	0.141263	5.94146	3.32354	0.000994442	0.00276275	-1.69249	6229
EIF1AD	-0.181114	7.18093	-3.31939	0.00100883	0.00279903	-1.70576	4088
SHMT1	-0.0998331	4.0115	-3.31528	0.00102325	0.00283528	-1.71887	92140
HOXD12	-0.120766	3.4872	-3.30898	0.00104579	0.00289427	-1.73898	4325
WDR82	-0.133882	9.5758	-3.2977	0.0010872	0.00299979	-1.77484	51196
CBX4	0.206969	9.77585	3.29568	0.00109479	0.00301566	-1.78126	2669
YWHAG	-0.134855	10.6022	-3.29319	0.00110419	0.00303703	-1.78914	4782
VASP	0.222436	7.96223	3.2894	0.00111868	0.00307087	-1.80117	54107
SHOC2	-0.186418	8.3903	-3.2883	0.0011229	0.00308084	-1.80464	64084
OXA1L	0.200533	9.467	3.2568	0.00125058	0.00340619	-1.90394	59269
MIDN	0.30894	7.19454	3.25462	0.00125992	0.00342674	-1.91079	55331
YWHAZ	-0.253966	11.7438	-3.2542	0.00126171	0.00343028	-1.9121	6935
GLG1	0.220468	9.18046	3.25404	0.00126239	0.00343169	-1.9126	1749
NTRK2	-0.362631	6.52496	-3.25304	0.00126671	0.00344074	-1.91574	688
RPL23A	-0.0596377	13.0569	-3.25092	0.00127586	0.00346379	-1.92237	6788
FAM118A	0.255375	5.69919	3.24981	0.00128069	0.00347467	-1.92586	7042
AMMECR1L	-0.192039	7.83196	-3.24809	0.00128822	0.00349193	-1.93125	6421
PC	0.179351	6.48776	3.24332	0.00130922	0.00354245	-1.94615	9575
KRT7	0.16236	7.03654	3.24047	0.00132197	0.00357373	-1.95507	51271
TMEM184C	-0.141347	7.64374	-3.23582	0.00134299	0.00362404	-1.9696	5728
KIAA1958	-0.202588	6.73319	-3.22759	0.00138091	0.00371771	-1.99523	23414
ESR2	0.122727	5.59171	3.22676	0.00138478	0.00372718	-1.9978	10597
GATAD2B	0.207229	7.21285	3.22188	0.00140782	0.00378482	-2.01299	9425
HRH2	-0.167871	5.81073	-3.22162	0.00140906	0.00378767	-2.0138	93
MAP3K1	-0.241377	9.57496	-3.21593	0.00143635	0.00385559	-2.03144	7532
HMGA2	-0.121747	4.91154	-3.21378	0.00144682	0.0038797	-2.03812	6464
TMEM151A	0.18715	5.185	3.20988	0.00146595	0.00392349	-2.0502	55697
HAUS3	-0.243987	5.95865	-3.20104	0.00151015	0.00403098	-2.07752	83439
HSD17B12	-0.161542	9.42115	-3.20091	0.00151081	0.00403221	-2.07791	63916
UBXN2B	-0.172631	7.40125	-3.19767	0.00152738	0.00407334	-2.08794	27252
NDRG2	-0.200232	8.951	-3.19549	0.00153857	0.00410004	-2.09465	989
ULK2	-0.191341	6.42975	-3.19148	0.00155939	0.00414814	-2.107	3215
CLCN7	0.130944	7.84517	3.17538	0.00164569	0.0043589	-2.15648	8462
BUB3	-0.130885	9.33281	-3.16539	0.00170141	0.00449004	-2.18705	22884
SDHAF1	0.102001	7.46131	3.15828	0.00174209	0.0045853	-2.20873	6775
CLCN5	-0.119	6.55774	-3.15828	0.0017421	0.0045853	-2.20874	10413
SFXN2	0.113539	6.64058	3.15545	0.00175858	0.00462461	-2.21738	9817
NDUFA3	0.242719	9.3164	3.15202	0.00177868	0.0046725	-2.2278	7074
CBX3	-0.173997	9.97691	-3.14869	0.00179845	0.00471529	-2.23794	23239
OSBPL9	0.201482	8.8305	3.14776	0.00180401	0.00472691	-2.24078	51762
HMGXB4	-0.19521	7.77221	-3.12961	0.00191556	0.00498926	-2.29578	9969
NCAM1	0.165515	5.9193	3.12714	0.00193126	0.00502765	-2.30326	9444
STAC	0.134931	6.84209	3.11346	0.00202018	0.00523769	-2.34449	22850
RAB3IP	0.153751	5.92294	3.10914	0.00204905	0.00530269	-2.35748	221079
NR1D2	-0.31508	8.03446	-3.10729	0.00206151	0.00533165	-2.36303	283377
KIAA1324L	-0.0912588	4.8719	-3.10652	0.00206677	0.00534328	-2.36537	5230
LSM14A	-0.223267	8.54552	-3.09501	0.00214613	0.00552664	-2.39985	403341
TBL2	0.150807	8.22531	3.09471	0.00214822	0.00553135	-2.40074	3182
ZMPSTE24	-0.143217	9.23652	-3.09334	0.00215787	0.00555414	-2.40484	3843
TTC30B	-0.1907	4.23014	-3.09048	0.00217817	0.00560091	-2.41341	9448
RPL35A	-0.115852	11.9399	-3.08562	0.00221297	0.00567993	-2.4279	3184
SMAD3	-0.160528	7.71358	-3.08378	0.00222631	0.00570996	-2.4334	10269
MORC3	-0.199547	8.10962	-3.07639	0.00228051	0.00583899	-2.45539	23176
RPL27A	-0.309204	7.59162	-3.07025	0.0023265	0.00594513	-2.47364	23333
S100A6	0.183903	11.8702	3.06447	0.00237059	0.00604599	-2.49079	1122
ZNF134	-0.106954	6.26357	-3.04469	0.00252729	0.00640515	-2.54925	79693
RPL12	-0.149049	12.5564	-3.04332	0.00253852	0.00642582	-2.55329	5717
ISCU	0.149254	10.0093	3.0318	0.00263451	0.00664315	-2.58716	1545
FGD4	-0.23005	7.11602	-3.02646	0.00268013	0.0067517	-2.60282	23299
GRWD1	0.141472	7.31677	3.02478	0.00269461	0.0067849	-2.60773	29766
RREB1	-0.15843	9.40366	-3.02457	0.00269645	0.00678759	-2.60836	64393
PABPN1	0.172116	7.51456	3.0142	0.00278758	0.00699715	-2.63866	57670
SREBF1	-0.197622	7.72476	-3.01415	0.00278798	0.00699732	-2.63879	1993
CRTC3	0.120942	8.46719	3.00794	0.00284396	0.00713184	-2.6569	222255
TRIM21	-0.111466	6.14921	-3.00535	0.00286756	0.00718507	-2.66443	284098
ACER3	0.206832	8.31759	3.00419	0.00287823	0.00721088	-2.66782	2045
TCF7L1	-0.187609	6.74559	-3.0036	0.00288365	0.00722315	-2.66953	147339
COA4	-0.134176	8.37314	-2.99541	0.00295998	0.00739538	-2.69333	11260
NUFIP2	-0.181153	8.68466	-2.98474	0.00306222	0.00762809	-2.72424	55573
DRAXIN	0.154654	4.86536	2.98405	0.00306889	0.00764197	-2.72622	10730
HMX1	0.141739	6.8314	2.9762	0.00314636	0.00781817	-2.7489	285268
HHIPL1	0.117502	5.40402	2.97576	0.00315073	0.00782716	-2.75016	10218
PTGES2	0.158042	7.50337	2.96984	0.00321038	0.00796215	-2.76722	343099
CSNK2A1	-0.0997199	8.52467	-2.96534	0.00325633	0.00806657	-2.78014	54943
GIGYF1	0.134992	7.0182	2.9639	0.00327116	0.0081014	-2.78427	23036
NPTN	-0.137248	10.3694	-2.96122	0.00329901	0.00816424	-2.79198	6136
CREBRF	0.233254	7.39759	2.96116	0.00329963	0.00816424	-2.79215	1
CKAP2L	-0.133745	5.55434	-2.95867	0.0033257	0.00822357	-2.7993	10621
CDT1	-0.162231	6.80155	-2.95171	0.00339945	0.00838642	-2.81923	1340
FOXP3	0.11732	5.72018	2.9498	0.00341992	0.00842702	-2.82469	4026
KIF3B	0.138149	7.47721	2.94741	0.00344575	0.00848169	-2.83152	168455
MORC2	-0.168083	7.75713	-2.94579	0.00346337	0.00852006	-2.83616	3308
FOXP1	-0.179399	9.35681	-2.9355	0.00357707	0.00878122	-2.86549	79966
PLEKHM1	-0.144581	8.65768	-2.93199	0.00361665	0.00887064	-2.87547	10658
RPS24	-0.153415	12.9342	-2.9288	0.00365294	0.00894861	-2.88454	6776
MTDH	0.266572	9.69313	2.92611	0.00368387	0.00902123	-2.89219	6277
TK1	-0.173588	7.51929	-2.92492	0.00369761	0.00905301	-2.89556	11278
FGFRL1	0.111623	6.31018	2.92468	0.00370036	0.00905805	-2.89624	3480
CASP2	-0.122211	8.29931	-2.92459	0.00370143	0.00905894	-2.8965	378938
YY1	-0.141614	9.75647	-2.92146	0.00373774	0.00914034	-2.90536	5069
PIK3C2B	-0.122286	8.75552	-2.9188	0.00376888	0.00921111	-2.91288	64755
ADD2	0.118346	6.2213	2.91772	0.00378164	0.00924013	-2.91595	4194
PGK1	-0.0917229	11.4748	-2.91303	0.0038374	0.00936328	-2.92922	57826
ACSBG1	-0.0646819	4.17924	-2.91226	0.00384654	0.00938123	-2.93138	9537
CDKN1A	-0.177998	9.40796	-2.90943	0.00388059	0.00945327	-2.93937	3198
POLE3	-0.1746	8.26843	-2.90846	0.0038924	0.00947765	-2.94212	53834
PUM1	-0.136665	10.1111	-2.90641	0.00391729	0.00952808	-2.9479	627
MYH14	-0.212229	8.1191	-2.90392	0.0039477	0.00958891	-2.95491	5770
HACD4	0.177403	6.69251	2.90125	0.00398061	0.00965955	-2.96243	29979
LSM2	0.182195	7.21421	2.8946	0.0040637	0.00984331	-2.98115	9792
POLL	0.114739	6.32594	2.89386	0.00407294	0.00986455	-2.9832	81929
TP53I11	0.117102	6.32122	2.89229	0.00409279	0.00990918	-2.98761	4684
NCKIPSD	-0.12197	6.30832	-2.88906	0.00413397	0.0100008	-2.99667	23479
SEMA4B	-0.216198	9.46756	-2.88892	0.00413585	0.0100042	-2.99708	3200
RAP2C	-0.163407	7.87896	-2.88433	0.00419493	0.0101331	-3.00992	201627
ZNF787	0.202673	6.32875	2.87105	0.00437053	0.0105185	-3.04704	132864
NDUFA4	-0.12929	10.7217	-2.86767	0.00441625	0.0106151	-3.05645	10951
PTPN1	0.144008	7.7288	2.86331	0.00447584	0.0107435	-3.06857	3842
HNRNPAB	-0.189051	10.5365	-2.85846	0.00454308	0.0108962	-3.08205	25836
TNPO1	-0.229954	10.3084	-2.85788	0.00455108	0.0109104	-3.08364	57534
FAM102A	-0.154385	8.2044	-2.85237	0.00462876	0.0110802	-3.09894	25831
FXYD1	0.162546	6.06039	2.851	0.00464819	0.0111216	-3.10272	2004
MTOR	-0.10096	6.03563	-2.84786	0.00469303	0.0112225	-3.11139	324
KIAA1551	0.192588	7.92179	2.84447	0.00474199	0.0113305	-3.12077	91
ZMAT3	-0.192916	7.49613	-2.84255	0.00476991	0.0113907	-3.12607	7507
SRGAP2	-0.213716	5.76096	-2.84064	0.00479788	0.0114471	-3.13135	5202
HIC2	-0.197309	6.5467	-2.83352	0.00490323	0.01166	-3.15096	9700
LIN28B	0.101407	4.96877	2.81866	0.00513014	0.0121458	-3.19178	6324
PCCB	0.137872	7.19947	2.81664	0.00516166	0.0122122	-3.19731	55920
CELF1	-0.137904	9.77887	-2.8158	0.00517487	0.0122421	-3.19961	3292
LENG8	0.31663	6.99367	2.81535	0.0051819	0.0122573	-3.20084	4697
RAB21	-0.165736	8.33227	-2.8093	0.00527775	0.0124615	-3.21736	6392
SIRT7	-0.132232	8.59776	-2.8086	0.00528897	0.0124866	-3.21927	3925
CCDC14	0.194704	7.1802	2.80716	0.00531204	0.0125298	-3.2232	27292
KIAA0895L	-0.115917	6.25867	-2.8042	0.00535994	0.0126343	-3.23129	9991
C19orf47	0.110811	5.85783	2.80392	0.00536446	0.0126421	-3.23205	7915
NKAP	-0.136943	6.46801	-2.79878	0.00544838	0.0128087	-3.24603	1112
PSMB2	0.128261	9.71363	2.79142	0.00557067	0.0130664	-3.26603	3486
RAX	0.124079	6.02617	2.78952	0.00560269	0.0131282	-3.27119	1284
GOLGA8A	-0.212004	9.03868	-2.78813	0.00562619	0.0131819	-3.27495	3632
SETD5	0.238972	9.04573	2.7824	0.00572392	0.0133958	-3.29046	30846
CEP162	0.110828	5.46771	2.75894	0.00614071	0.0142662	-3.35367	6451
ANGPTL7	0.157695	4.60518	2.75815	0.00615534	0.0142938	-3.35581	3939
EIF4E	-0.182866	9.04095	-2.75755	0.00616623	0.0143159	-3.35739	3945
ZNF264	0.197479	7.76572	2.75364	0.00623863	0.0144744	-3.36788	50943
HJURP	0.134928	5.7746	2.74535	0.0063946	0.0148035	-3.39006	23295
PLXNB1	-0.227327	7.80711	-2.7397	0.00650285	0.0150276	-3.40513	664
TRAPPC2B	-0.129232	7.19998	-2.73837	0.00652857	0.015078	-3.40868	56888
HMOX1	0.178987	8.03326	2.72235	0.00684587	0.0157353	-3.45125	23094
PTPN14	-0.140362	9.32387	-2.72192	0.00685448	0.0157534	-3.45238	25942
ESCO2	0.0918819	4.65831	2.71939	0.00690594	0.0158577	-3.45909	6146
C1QBP	-0.193716	9.40705	-2.71767	0.00694107	0.0159332	-3.46363	5660
SLC9A3R1	-0.105802	10.393	-2.71527	0.00699041	0.016032	-3.46998	5450
TSNARE1	-0.0939821	6.30956	-2.70104	0.00728929	0.016636	-3.50749	4209
RNF149	-0.116653	8.94524	-2.69566	0.00740536	0.0168715	-3.52163	3157
MEN1	0.157737	7.64255	2.69515	0.00741634	0.0168947	-3.52296	9815
ZNF749	-0.0711783	3.3239	-2.69301	0.00746319	0.0169848	-3.5286	9873
YKT6	0.142434	7.64874	2.68787	0.0075763	0.017216	-3.54206	10522
CALR	0.165129	9.62588	2.68022	0.00774757	0.0175501	-3.56205	1454
HSD17B1	-0.10362	6.7116	-2.67906	0.00777374	0.0176036	-3.56507	400120
NIF3L1	-0.113487	8.02846	-2.67846	0.00778739	0.0176307	-3.56664	862
SEC14L3	0.0941148	5.23723	2.67502	0.00786592	0.0177855	-3.57561	157570
ALDH5A1	0.219571	5.31776	2.67486	0.00786962	0.0177919	-3.57603	85440
OCIAD2	-0.123281	8.41251	-2.67211	0.00793298	0.0179236	-3.58319	8674
KHDRBS1	-0.120311	9.90804	-2.6718	0.00794006	0.0179344	-3.58399	28232
ZBTB34	-0.154221	6.34384	-2.66455	0.00810945	0.0182829	-3.60285	695
YPEL2	0.170289	6.85763	2.66309	0.00814386	0.0183565	-3.60664	5347
SPPL2A	0.127646	8.87133	2.65685	0.00829256	0.0186576	-3.6228	221981
SNX2	-0.253685	8.72773	-2.65591	0.00831515	0.0187004	-3.62523	54207
PUM2	-0.129583	9.64957	-2.65177	0.00841567	0.0189062	-3.63595	4094
MYH9	0.163721	9.1555	2.65116	0.00843042	0.0189312	-3.63751	727837
MGRN1	0.141641	7.02567	2.64559	0.00856735	0.0192135	-3.65189	114991
SMCR8	-0.147394	8.19903	-2.64556	0.00856805	0.0192135	-3.65197	7374
ZFHX3	-0.165664	6.80208	-2.6455	0.00856966	0.0192151	-3.65213	23507
NECAB3	0.118102	6.58885	2.64396	0.00860783	0.0192924	-3.6561	5160
SZRD1	0.0732972	8.28286	2.64127	0.00867482	0.0194197	-3.66301	2131
OSMR	0.145848	8.14782	2.63842	0.00874664	0.0195638	-3.67037	3092
RPL3	-0.12681	12.4625	-2.62993	0.00896311	0.0199819	-3.69216	10845
POGZ	0.0969495	8.6038	2.62977	0.00896724	0.019989	-3.69257	121512
ELAVL3	0.207292	5.90334	2.62883	0.0089915	0.0200388	-3.69498	128077
LIPH	0.123662	5.3539	2.6246	0.00910138	0.0202557	-3.7058	253461
GOLGA1	0.101058	7.49912	2.6223	0.00916171	0.020377	-3.71169	5287
IQSEC2	0.108601	5.79864	2.62171	0.00917733	0.0204095	-3.71321	54676
CYP20A1	0.144356	6.35611	2.62116	0.00919158	0.0204369	-3.71459	125228
COX6B1	-0.133161	10.5442	-2.61944	0.00923713	0.0205338	-3.71899	1870
SH3GL1	-0.152347	8.66911	-2.6146	0.00936625	0.0207966	-3.73135	79094
CDV3	-0.138529	10.5622	-2.61395	0.00938354	0.020824	-3.73299	51421
DPY19L1	0.13333	6.94431	2.61354	0.00939458	0.0208418	-3.73404	10311
CDR1	-0.0868725	3.07512	-2.61297	0.00941001	0.0208738	-3.7355	346653
GNAL	-0.186171	7.04822	-2.61136	0.0094533	0.020961	-3.73959	79047
ATCAY	0.133713	4.93975	2.60741	0.00956076	0.0211702	-3.74965	10087
XKR7	0.0981582	4.92528	2.60519	0.00962157	0.0212913	-3.75529	55916
CAPRIN1	-0.143231	9.87983	-2.60412	0.00965107	0.0213499	-3.75801	9371
WNT9B	-0.0984803	4.33789	-2.60102	0.00973679	0.02151	-3.76588	10652
HK2	-0.152378	8.84754	-2.59902	0.00979247	0.0216216	-3.77095	7417
ALDH3B1	0.11939	6.72071	2.59835	0.00981124	0.0216585	-3.77265	85300
SH3BGRL	-0.134789	9.99047	-2.5967	0.00985734	0.0217396	-3.77682	57619
ESYT1	0.102771	8.63663	2.59355	0.00994615	0.0219033	-3.7848	81575
TG	0.148337	5.74462	2.59034	0.0100375	0.0220813	-3.79292	53947
CHERP	-0.143428	8.11096	-2.58895	0.0100771	0.022159	-3.79642	220441
DPM2	0.119078	7.26457	2.58771	0.0101129	0.0222284	-3.79957	54210
C8orf82	-0.150556	6.66894	-2.58229	0.0102695	0.0225443	-3.81323	27304
TEX261	0.117957	8.51925	2.57108	0.0106008	0.0231963	-3.84142	7073
NUP50	-0.118085	8.66226	-2.56767	0.0107034	0.0233915	-3.84996	23527
NYX	0.167228	5.8433	2.56482	0.0107898	0.023568	-3.8571	79465
PEX26	-0.0997882	5.9577	-2.56229	0.0108669	0.0237067	-3.86341	11149
ZNF805	-0.139945	6.34117	-2.56211	0.0108726	0.0237168	-3.86388	55007
FHL2	-0.128472	8.56836	-2.55182	0.011192	0.0243176	-3.88955	79101
SH3BP5L	-0.130453	6.08892	-2.55125	0.0112098	0.0243434	-3.89096	126308
EMX1	-0.0918252	6.13762	-2.55056	0.0112318	0.0243836	-3.8927	7046
CLSPN	-0.085528	4.55026	-2.54641	0.0113633	0.0246384	-3.90301	23157
DHX33	-0.128968	7.80976	-2.54385	0.011445	0.0247952	-3.90936	51009
BVES	0.101234	5.34843	2.53874	0.0116103	0.0251117	-3.92206	343702
VAMP4	-0.135823	7.593	-2.53766	0.0116454	0.0251746	-3.92473	3775
PIGR	0.15473	5.62586	2.53574	0.0117079	0.0252967	-3.92947	55966
GPATCH11	-0.128479	6.02446	-2.535	0.0117323	0.0253417	-3.93131	4928
LRRC8B	-0.14429	7.46744	-2.53226	0.0118225	0.0255156	-3.93809	23011
TFCP2	-0.102164	6.84042	-2.52718	0.0119912	0.0258476	-3.95063	51127
ILF3	0.126438	8.63762	2.5249	0.0120678	0.0259967	-3.95626	10164
ABL2	0.137894	6.98749	2.52182	0.0121718	0.0261938	-3.96385	6769
WNT4	-0.221567	6.07865	-2.50651	0.0127007	0.0271925	-4.00145	5362
ELMO2	-0.121186	8.09499	-2.49823	0.0129952	0.0277409	-4.02169	29780
SLC30A1	-0.168988	9.16877	-2.49483	0.0131179	0.0279771	-4.02998	8490
HRH4	-0.0978795	3.78801	-2.49222	0.0132127	0.0281592	-4.03634	10657
ZNF853	0.0928381	4.8658	2.48869	0.0133418	0.0283824	-4.04491	1107
XPO1	-0.147647	9.63792	-2.48473	0.0134883	0.0286505	-4.05455	3609
EIF1	-0.0600918	12.7133	-2.47989	0.0136688	0.0289852	-4.06627	11027
NIN	-0.149177	7.9417	-2.47947	0.0136849	0.0290123	-4.06731	10336
SF3B3	-0.116351	8.71706	-2.47446	0.0138745	0.0293785	-4.07943	7528
BCL2L12	0.104673	6.46111	2.47275	0.0139397	0.0294927	-4.08357	2274
RALY	0.152635	7.73165	2.46607	0.0141969	0.0299917	-4.09967	644096
APOLD1	-0.117876	8.95888	-2.46553	0.0142183	0.0300277	-4.10099	55234
SOS2	-0.142255	7.91909	-2.46548	0.0142201	0.0300284	-4.1011	51130
RGL2	-0.129006	7.97178	-2.45408	0.01467	0.0308852	-4.12852	813
ND6	-0.314233	7.14399	-2.44725	0.0149453	0.031405	-4.14487	9341
ADO	-0.107996	7.54936	-2.44689	0.0149599	0.0314325	-4.14573	3766
ZNF391	0.114795	4.95534	2.44644	0.0149785	0.0314684	-4.14682	4522
AKAP17A	0.121063	8.172	2.44629	0.0149844	0.0314777	-4.14717	57019
DSCR3	-0.109216	7.73914	-2.44505	0.0150353	0.0315718	-4.15014	6915
PLCE1	0.0996056	5.14925	2.44471	0.0150489	0.0315972	-4.15094	5863
TIMM10B	-0.116464	6.86918	-2.43512	0.0154459	0.0323209	-4.17382	5433
PAM	0.125238	9.72209	2.43382	0.0155007	0.0324224	-4.17693	58155
NAIF1	0.0877698	5.73773	2.42817	0.0157393	0.0328854	-4.19034	952
MYC	-0.186248	10.0204	-2.42264	0.0159763	0.0333044	-4.20346	116228
CLSTN2	0.086477	4.01246	2.42109	0.0160433	0.0334341	-4.20713	9732
GABRR2	0.0991807	5.68938	2.41976	0.0161013	0.0335416	-4.2103	10172
HYPK	-0.136859	4.92156	-2.41748	0.0162003	0.0337211	-4.21568	284996
WNK3	0.0801034	4.44607	2.41055	0.0165057	0.034292	-4.23205	81875
STMN1	-0.133946	7.27834	-2.40385	0.0168054	0.0348663	-4.24782	8315
TNFRSF10B	0.125992	8.12629	2.40363	0.0168154	0.0348836	-4.24834	54662
DUSP19	-0.078026	3.68404	-2.39934	0.0170099	0.0352384	-4.25842	149371
MED17	-0.152038	7.96355	-2.398	0.0170712	0.0353442	-4.26156	5613
SRRD	-0.0872664	7.40955	-2.39327	0.0172887	0.03573	-4.27265	605
CORO1C	-0.131921	9.44181	-2.3927	0.017315	0.0357713	-4.27398	5154
ARL2BP	0.140173	8.13047	2.39251	0.0173241	0.0357866	-4.27444	4651
MED13	-0.144494	9.3668	-2.38834	0.0175181	0.036134	-4.28418	148362
GRK2	0.142873	8.00745	2.38672	0.017594	0.0362548	-4.28796	2100
JAK2	-0.174261	6.59592	-2.37682	0.0180644	0.0371111	-4.31104	6424
ZNF793	-0.124123	5.53503	-2.37334	0.0182325	0.0374198	-4.31913	1027
FOXK1	-0.116728	7.3779	-2.36959	0.018415	0.0377574	-4.32783	4313
ABRACL	0.130048	7.91853	2.36563	0.0186095	0.0381285	-4.33701	4316
TFDP2	-0.0934592	7.09799	-2.36452	0.0186645	0.0382278	-4.33959	4318
FKBP1A	-0.129056	9.08152	-2.36133	0.0188227	0.0385143	-4.34696	3726
ZNF347	0.11852	4.02692	2.35198	0.0192941	0.0394058	-4.36854	22822
TAF12	0.17725	6.9689	2.34901	0.0194461	0.0396736	-4.37538	829
ZNF646	0.128985	5.76892	2.34642	0.0195789	0.0399098	-4.38132	3238
MDM4	0.223559	8.96318	2.34271	0.0197714	0.0402591	-4.38984	143570
RSG1	0.0844438	5.84463	2.34047	0.0198885	0.0404739	-4.39499	22938
CD3G	0.144083	4.88207	2.33106	0.0203862	0.041384	-4.41651	1213
DCAF17	-0.157876	6.06384	-2.32913	0.0204892	0.0415552	-4.4209	381
SMU1	-0.125924	6.77265	-2.32309	0.020816	0.0421487	-4.43467	23287
GSTM5	0.136184	6.69752	2.32122	0.020918	0.0423102	-4.43892	283537
HIVEP3	0.0874802	7.30549	2.31738	0.0211289	0.0426874	-4.44765	6732
ZFPM2	0.124177	3.54911	2.31607	0.0212013	0.0428129	-4.45062	1967
MEPCE	-0.102066	8.19054	-2.31172	0.0214434	0.0432602	-4.46049	9698
AKT1	0.141441	8.1262	2.3055	0.0217935	0.0438989	-4.47456	64770
NARF	0.117999	8.43338	2.30212	0.0219858	0.044248	-4.48218	2949
REXO1	0.191125	5.75151	2.30181	0.022003	0.0442761	-4.48287	57476
GSR	0.119003	7.78548	2.28837	0.0227831	0.0456118	-4.51309	4134
MOSPD3	-0.103735	7.06178	-2.28414	0.023034	0.0460525	-4.52259	9057
RPL9	-0.0716967	12.8071	-2.27452	0.0236123	0.047119	-4.54407	23670
COLCA1	0.169223	10.4406	2.26469	0.0242162	0.0481911	-4.56593	3491
CRCP	-0.0935833	6.75828	-2.2629	0.0243278	0.0483841	-4.56991	7846
POU2F1	0.106919	6.74791	2.26192	0.0243889	0.0484657	-4.57208	55591
CREB5	0.110647	5.7995	2.26031	0.0244898	0.0486479	-4.57565	3855
PRPF38A	-0.101916	7.99321	-2.25832	0.024615	0.0488595	-4.58006	80335
TMEM216	0.0697329	7.09452	2.25642	0.024735	0.0490605	-4.58426	85379
SMC1A	-0.131702	8.41154	-2.25622	0.0247481	0.0490765	-4.58472	115353
SCRG1	-0.101059	3.86033	-2.25514	0.0248164	0.0491801	-4.5871	51319
MAPKAPK5	0.122871	7.44	2.25044	0.0251163	0.049718	-4.59748	23450
POM121C	0.119667	8.87628	2.24422	0.025518	0.050418	-4.61119	6157
ESRRA	0.100736	7.84763	2.23878	0.0258737	0.0510582	-4.62314	8793
LRCH3	-0.159164	6.41829	-2.22512	0.0267867	0.0526618	-4.65304	55109
NDUFB11	0.137123	9.53752	2.22491	0.0268008	0.0526746	-4.6535	708
C11orf57	-0.0935779	6.9516	-2.22272	0.0269498	0.0529128	-4.65827	2033
CIITA	0.0969568	5.51449	2.22139	0.0270411	0.0530673	-4.66119	51247
HOXD13	-0.0894817	4.74822	-2.22076	0.0270839	0.0531364	-4.66255	2192
CHST4	0.135221	5.35796	2.21987	0.0271451	0.0532387	-4.66449	6342
MAMLD1	-0.096845	5.78088	-2.21963	0.0271612	0.0532581	-4.665	23515
SUPT16H	-0.0951644	8.08382	-2.21764	0.0272984	0.0534872	-4.66934	136
TEF	-0.181874	7.13082	-2.2147	0.027502	0.0538106	-4.67574	57532
HIP1	0.112858	6.7519	2.21327	0.0276012	0.0539846	-4.67884	4001
SMARCB1	0.118859	8.0752	2.20647	0.028078	0.0548148	-4.69358	285636
PRC1	-0.141488	7.28032	-2.19825	0.0286645	0.0558194	-4.71135	51725
ZNF703	-0.150318	7.2215	-2.19737	0.028728	0.0559328	-4.71326	11031
C17orf80	0.108901	6.66361	2.1966	0.0287829	0.0560189	-4.7149	223
TIFA	0.130851	8.90854	2.19415	0.0289607	0.056289	-4.72019	137886
AJAP1	0.0870343	4.33341	2.19015	0.0292522	0.0568057	-4.72879	11198
STAT3	0.138672	9.98724	2.18757	0.0294416	0.0571259	-4.73433	6566
PLEC	-0.161207	7.76036	-2.18637	0.0295299	0.0572813	-4.7369	7341
SCARB2	0.10436	9.99615	2.18273	0.0297998	0.0577353	-4.74471	2774
FBXO40	0.0635146	5.02446	2.17968	0.0300273	0.0580796	-4.75124	10209
PLEKHG5	-0.119478	6.62791	-2.16933	0.0308116	0.0594047	-4.77334	79080
SCARF1	0.0904177	5.14424	2.1648	0.0311598	0.0599933	-4.78297	55246
JMJD1C	-0.166086	7.98913	-2.1625	0.0313384	0.0603041	-4.78786	8227
KLHDC3	0.102699	7.68318	2.15869	0.0316354	0.0607807	-4.79594	51144
TMX3	-0.123056	7.7234	-2.15397	0.0320066	0.0613644	-4.80592	7175
CLTC	-0.115931	11.4106	-2.14954	0.0323593	0.0619217	-4.81529	157922
POLR2D	0.0975756	6.17361	2.14522	0.0327056	0.0625104	-4.82439	137492
ISY1	-0.0965148	7.54232	-2.1422	0.0329497	0.0628965	-4.83074	27020
EHD1	0.102876	7.86666	2.13888	0.0332201	0.0633263	-4.83773	51124
SUSD6	0.101595	8.80087	2.13755	0.0333289	0.0634875	-4.84052	83641
ENO1	-0.176947	11.3063	-2.13516	0.0335256	0.0638332	-4.84554	2739
SIAE	0.132964	6.91644	2.1347	0.0335636	0.0638939	-4.84651	463
KLF11	-0.112694	6.6397	-2.13008	0.0339463	0.0645163	-4.85619	140775
MC2R	0.105332	5.82448	2.12984	0.0339663	0.0645375	-4.85669	100132406
TIAL1	-0.100654	9.48613	-2.12947	0.0339964	0.0645831	-4.85745	9583
FAM71F2	0.0826285	5.02682	2.12784	0.0341329	0.0648248	-4.86086	84923
ZNF444	0.0712057	6.87048	2.12768	0.0341464	0.0648444	-4.8612	728568
TOR1AIP2	-0.10595	7.85027	-2.12641	0.0342526	0.0650226	-4.86385	326625
KLF13	0.11252	8.58866	2.12612	0.0342772	0.0650635	-4.86446	10063
NBL1	0.168443	8.91763	2.12562	0.0343191	0.0651312	-4.8655	2063
NPTXR	0.0893309	5.6737	2.11821	0.0349461	0.0661236	-4.88094	26065
SLC27A4	-0.145383	7.77738	-2.11702	0.0350478	0.0662802	-4.88341	3782
CPNE2	0.113527	6.8696	2.11198	0.0354811	0.0669486	-4.89388	57459
AGTPBP1	-0.123802	6.7173	-2.10882	0.0357555	0.0673935	-4.90044	51631
INSIG2	0.156687	7.50583	2.10757	0.0358647	0.0675689	-4.90303	25778
BTLA	0.0951873	4.53441	2.09827	0.0366838	0.0689325	-4.92224	7693
OSTM1	0.136085	7.27008	2.0971	0.0367882	0.0690916	-4.92466	957
TMPRSS12	-0.0560654	3.01941	-2.09656	0.0368366	0.0691639	-4.92578	79628
LPP	0.131231	8.54849	2.09397	0.0370682	0.0695613	-4.9311	84277
TRAPPC2	-0.124458	7.25341	-2.08986	0.0374387	0.0701562	-4.93955	55568
C5orf51	-0.129223	7.28488	-2.08774	0.0376306	0.0704843	-4.94389	154214
DEAF1	-0.134168	6.88344	-2.07835	0.0384929	0.0718791	-4.96312	2120
ZNF621	-0.114337	6.68383	-2.0772	0.0385995	0.072048	-4.96547	54361
SBF1	0.127565	7.83427	2.07703	0.0386154	0.0720649	-4.96582	25805
VEGFA	0.1411	9.57125	2.07061	0.0392161	0.0730494	-4.9789	285172
ARF5	-0.144705	8.75799	-2.06718	0.0395406	0.0735885	-4.98589	81035
HSPB6	0.150636	5.15429	2.05624	0.0405892	0.0753327	-5.00804	25764
VGLL4	-0.114901	8.33729	-2.03707	0.0424855	0.0784149	-5.04663	6655
KLHL23	-0.0616552	4.82731	-2.03174	0.0430257	0.0792584	-5.05729	25780
NR4A3	0.191367	6.38902	2.02743	0.0434672	0.0799464	-5.0659	169611
ELK3	0.116958	9.16097	2.02546	0.0436702	0.0802765	-5.06983	222223
NUP98	-0.083024	7.3334	-2.02504	0.0437132	0.0803485	-5.07066	9052
NETO1	-0.0887784	4.10302	-2.02445	0.0437742	0.0804254	-5.07184	160851
PATZ1	0.121182	6.09095	2.02332	0.0438916	0.0805846	-5.07409	5939
SH3TC2	0.0829279	3.94683	2.02157	0.0440732	0.0808612	-5.07757	80339
ZNF292	-0.171506	8.69897	-2.01903	0.0443374	0.0812608	-5.08261	23568
NFIB	0.149479	8.51807	2.01753	0.0444953	0.0814932	-5.0856	3678
GSTO1	0.102456	10.2359	2.00772	0.0455331	0.0831252	-5.105	200845
BCL2	0.105599	6.08041	2.00547	0.0457746	0.0834788	-5.10945	9754
TMBIM4	0.0798201	10.5754	2.00466	0.045862	0.0836091	-5.11105	54742
LRRC42	-0.105934	7.52146	-2.00049	0.0463122	0.0843419	-5.11927	2555
SKIL	0.133931	8.5545	1.99991	0.0463749	0.084434	-5.1204	79912
RNF152	-0.0455591	3.57725	-1.9984	0.0465396	0.0846897	-5.12338	7494
FBXO36	-0.0679493	5.15625	-1.99727	0.0466631	0.0848704	-5.12561	4851
ISL2	-0.161773	5.54721	-1.99512	0.0468978	0.0852454	-5.12982	4775
PTBP2	-0.15342	7.24232	-1.99186	0.0472567	0.0857863	-5.13622	860
COX17	-0.0869251	4.54505	-1.99053	0.047404	0.0860015	-5.13883	8678
BACH1	-0.129182	8.11298	-1.98847	0.0476315	0.0863396	-5.14285	23344
TRIM71	-0.0486141	3.6016	-1.98418	0.0481108	0.087088	-5.15125	8091
HSP90AA1	-0.216879	11.5718	-1.98262	0.048285	0.0873731	-5.15428	5467
VPS72	0.0843929	7.68968	1.98244	0.0483055	0.0874013	-5.15463	10018
PFDN2	-0.109848	8.19912	-1.98164	0.0483951	0.0875269	-5.15619	9446
NUP37	-0.098059	8.30204	-1.98134	0.0484291	0.0875657	-5.15678	10673
SERTAD2	-0.132591	9.33279	-1.97451	0.0492036	0.0888283	-5.17007	10795
