# Supplementary material for: Development of an miRNA-Array-Based Diagnostic Signature for Periodontitis
Source: Front Genet. 2020 Dec 16;11:577585. doi: 10.3389/fgene.2020.577585 (PMC7772397; doi:10.3389/fgene.2020.577585)
Supplement: Supplementary Table 4 — The functional enrichment assay identified 441 GO terms in BP, 19 GO terms in CC, 16 GO terms in MF, and 48 KEGG pathway. [file Table_4.XLSX]

## Sheet: Supplementary Table 4
	ID	Description	GeneRatio	BgRatio	pvalue	p.adjust	qvalue	geneID	Count
GO:0031589	GO:0031589	cell-substrate adhesion	46/943	354/18670	3.95332e-09	9.15314e-06	7.44906e-06	8754/10018/11149/708/811/151887/947/23603/1398/1399/3491/129080/2192/2199/8322/2932/51144/22801/3678/3717/3912/23499/9448/1955/4221/50488/4851/29780/5170/79834/5467/5613/5728/5879/55920/6239/4088/23380/7057/7074/26515/7301/9341/7412/123720/54361	46
GO:0014065	GO:0014065	phosphatidylinositol 3-kinase signaling	27/943	148/18670	5.63785e-09	9.15314e-06	7.44906e-06	207/8678/708/6352/1956/957/2064/2065/10456/3480/3717/5594/4915/4916/5154/5156/5287/5294/79837/5364/5467/5728/5863/9368/7042/7301/219699	27
GO:0022604	GO:0022604	regulation of cell morphogenesis	56/943	484/18670	6.11389e-09	9.15314e-06	7.44906e-06	192670/2909/348110/25805/627/9024/11149/708/811/157922/4076/23603/57699/1398/1399/374946/2035/2045/2192/121512/91010/8322/2932/3984/23499/79784/4627/4651/81565/51199/9423/4915/4916/29780/5362/5364/23129/5728/5789/23011/5879/55920/389/6239/10509/989/57619/25942/9368/55171/7074/7168/9706/9839/118813/10269	56
GO:0097193	GO:0097193	intrinsic apoptotic signaling pathway	40/943	289/18670	6.8307e-09	9.15314e-06	7.44906e-06	207/472/578/10018/83596/8678/664/9024/835/1026/79094/1545/54431/8445/1870/2033/2081/2907/51527/3065/3091/3094/3162/3717/4170/4318/5163/23612/5326/23645/5770/2810/6421/9368/22938/8795/29979/7417/7494/7507	40
GO:0046777	GO:0046777	protein autophosphorylation	34/943	235/18670	3.04803e-08	2.90889e-05	2.36733e-05	22848/27/91/207/472/695/11261/1956/2045/2064/2081/2444/2932/3480/3717/8550/50488/2872/2475/4915/5154/5156/5170/79834/5292/5613/57826/9770/9262/57551/7301/9706/65267/7525	34
GO:0048015	GO:0048015	phosphatidylinositol-mediated signaling	29/943	181/18670	3.25622e-08	2.90889e-05	2.36733e-05	207/8678/708/6352/1956/957/2064/2065/10456/3480/3717/5594/4915/4916/8473/5154/5156/5287/5294/79837/51196/5364/5467/5728/5863/9368/7042/7301/219699	29
GO:0048017	GO:0048017	inositol lipid-mediated signaling	29/943	184/18670	4.72555e-08	3.61842e-05	2.94476e-05	207/8678/708/6352/1956/957/2064/2065/10456/3480/3717/5594/4915/4916/8473/5154/5156/5287/5294/79837/51196/5364/5467/5728/5863/9368/7042/7301/219699	29
GO:0014066	GO:0014066	regulation of phosphatidylinositol 3-kinase signaling	22/943	124/18670	2.39345e-07	0.000160361	0.000130506	8678/6352/1956/957/2065/10456/3480/3717/5594/4915/4916/5154/5156/5294/79837/5364/5467/5728/5863/9368/7042/219699	22
GO:0009791	GO:0009791	post-embryonic development	18/943	88/18670	3.30507e-07	0.000196835	0.00016019	93/27161/7915/472/578/10018/2016/55224/3636/3658/23515/2475/5326/639/27230/8879/4087/7046	18
GO:0051098	GO:0051098	regulation of binding	43/943	373/18670	3.96762e-07	0.000205243	0.000167032	119/207/409/578/25805/627/81620/1398/1454/56998/1663/2033/2035/2280/2932/9759/55355/8091/3162/3200/3662/3717/3976/5599/4221/56257/4318/25836/255738/5347/23129/5914/25942/4087/4088/6788/3925/7341/6996/7046/7074/51341/10269	43
GO:0007565	GO:0007565	female pregnancy	28/943	192/18670	4.21209e-07	0.000205243	0.000167032	91/27161/207/367/708/811/952/1364/1515/2192/3678/3726/3845/3976/5594/4221/4313/4316/4318/2475/5066/5069/5467/639/5914/56977/412/54361	28
GO:1904888	GO:1904888	cranial skeletal system development	15/943	66/18670	7.57862e-07	0.000313474	0.000255113	1399/1112/3198/4325/4522/25836/5156/157506/860/6495/4087/4088/7042/7046/7484	15
GO:0071229	GO:0071229	cellular response to acid chemical	29/943	209/18670	7.6029e-07	0.000313474	0.000255113	27/22850/207/472/1278/1282/1956/8322/3184/3843/10365/4313/2475/4915/4916/5156/5754/5914/6470/6472/6495/6602/22938/6720/7484/7494/10413/7525/6935	29
GO:0048511	GO:0048511	rhythmic process	36/943	295/18670	9.0597e-07	0.000346857	0.000282281	409/8945/835/11335/1364/9575/1454/1457/1956/2033/8322/2932/3065/3184/4297/5599/4316/2475/9975/2063/4915/4916/8473/5066/5156/23239/5728/6095/6421/8879/25942/6720/402055/7042/7301/463	36
GO:0048568	GO:0048568	embryonic organ development	46/943	428/18670	1.16447e-06	0.000416103	0.000338635	207/430/2186/3491/1749/1956/2624/3091/3198/3200/3215/3221/3726/4297/3976/5594/57534/8195/4325/4522/25836/4851/9423/5154/5156/65979/639/5754/5914/157506/860/23314/6495/9368/4087/4088/64321/6788/7042/7046/6434/125488/7484/10413/6935/23414	46
GO:0033002	GO:0033002	muscle cell proliferation	31/943	239/18670	1.4075e-06	0.000436744	0.000355434	207/6352/1026/1027/56998/1956/2081/27086/9759/3162/3486/3717/5594/1432/4209/4313/4318/2475/57447/4851/5292/5467/5728/6495/7042/7046/7057/7168/2547/10413/23414	31
GO:0048608	GO:0048608	reproductive structure development	46/943	431/18670	1.41333e-06	0.000436744	0.000355434	192670/207/367/409/430/472/578/10018/2186/835/595/1027/1399/1515/3491/1956/55224/8322/2624/3091/3157/83943/3726/3976/5594/1432/4221/8195/25836/4851/5156/5467/639/5660/5728/5914/157506/8879/6788/56977/7042/7046/7301/54361/7484/23414	46
GO:0048701	GO:0048701	embryonic cranial skeleton morphogenesis	12/943	45/18670	1.57491e-06	0.000436744	0.000355434	3198/4325/4522/25836/5156/157506/860/6495/4087/4088/7046/7484	12
GO:2001233	GO:2001233	regulation of apoptotic signaling pathway	44/943	406/18670	1.58912e-06	0.000436744	0.000355434	207/367/409/578/10018/83596/627/8678/664/835/8738/1457/2907/2932/3065/3091/3162/81618/3717/5599/4170/4318/4335/5326/5728/5770/2810/6421/54978/9368/4088/6788/7029/7046/7057/8795/29979/219699/7417/54361/7494/10413/7532/7534	44
GO:0048732	GO:0048732	gland development	46/943	434/18670	1.71112e-06	0.000436744	0.000355434	207/367/2909/472/10018/8945/595/1027/1399/1956/1999/2624/3091/3099/3157/3162/3184/3200/3274/3717/3845/5594/4851/9423/5066/255738/5154/5156/5315/23129/5660/79810/5728/5914/6239/6495/9368/4087/4088/6776/7038/7042/7046/54361/7494/10269	46
GO:0061458	GO:0061458	reproductive system development	46/943	434/18670	1.71112e-06	0.000436744	0.000355434	192670/207/367/409/430/472/578/10018/2186/835/595/1027/1399/1515/3491/1956/55224/8322/2624/3091/3157/83943/3726/3976/5594/1432/4221/8195/25836/4851/5156/5467/639/5660/5728/5914/157506/8879/6788/56977/7042/7046/7301/54361/7484/23414	46
GO:0001655	GO:0001655	urogenital system development	38/943	330/18670	1.916e-06	0.000466808	0.0003799	93/367/10018/947/1027/1282/1399/56998/2045/2624/84662/3976/4318/4609/25836/4851/255738/5154/5156/51196/5420/5613/5660/79810/5728/5914/157506/8879/6495/4087/4088/64321/7042/7046/54361/7484/10413/10269	38
GO:0034446	GO:0034446	substrate adhesion-dependent cell spreading	18/943	100/18670	2.36421e-06	0.000545281	0.000443764	11149/708/811/23603/1398/1399/2192/8322/3912/1955/29780/79834/5879/55920/6239/23380/7301/9341	18
GO:0048638	GO:0048638	regulation of developmental growth	39/943	347/18670	2.5625e-06	0.000545281	0.000443764	207/367/10018/627/1026/1027/57699/374946/2045/2932/3984/23499/5594/1432/8195/2475/81565/25836/4851/9423/4916/5292/5467/5728/23011/10509/27230/8879/25942/6495/6776/6788/7046/9706/10413/7528/23414/118813/10269	39
GO:0030968	GO:0030968	endoplasmic reticulum unfolded protein response	20/943	121/18670	2.64414e-06	0.000545281	0.000443764	578/10018/811/821/595/153222/1663/51009/2033/2081/23645/5770/27230/6464/26608/7094/55161/1200/7494/55432	20
GO:0044706	GO:0044706	multi-multicellular organism process	29/943	222/18670	2.64502e-06	0.000545281	0.000443764	91/27161/207/367/2683/708/811/952/1364/1515/2192/3678/3726/3845/3976/5594/4221/4313/4316/4318/2475/5066/5069/5467/639/5914/56977/412/54361	29
GO:0060135	GO:0060135	maternal process involved in female pregnancy	14/943	64/18670	2.87437e-06	0.000563996	0.000458994	207/367/1515/3726/3976/5594/4221/4316/2475/5066/5467/639/56977/54361	14
GO:0010770	GO:0010770	positive regulation of cell morphogenesis involved in differentiation	23/943	154/18670	2.94625e-06	0.000563996	0.000458994	627/708/811/4076/1398/1399/3984/23499/81565/51199/9423/4915/4916/5362/5364/23129/5789/23011/5879/6239/7074/9839/118813	23
GO:0048704	GO:0048704	embryonic skeletal system morphogenesis	17/943	93/18670	3.60275e-06	0.000665888	0.000541917	3198/3200/3215/3221/4325/4522/25836/5156/157506/860/23314/6495/4087/4088/7046/7484/6935	17
GO:0010769	GO:0010769	regulation of cell morphogenesis involved in differentiation	35/943	301/18670	3.88234e-06	0.000693645	0.000564506	2909/627/9024/708/811/4076/23603/1398/1399/374946/2045/2192/2932/3984/23499/81565/51199/9423/4915/4916/5362/5364/23129/5728/5789/23011/5879/55920/6239/10509/25942/7074/9706/9839/118813	35
GO:1902893	GO:1902893	regulation of pri-miRNA transcription by RNA polymerase II	11/943	41/18670	4.02404e-06	0.00069577	0.000566235	84913/2624/9759/3091/688/4775/5467/4088/6720/7042/7528	11
GO:0010810	GO:0010810	regulation of cell-substrate adhesion	28/943	215/18670	4.15634e-06	0.000696187	0.000566575	708/811/151887/23603/1398/1399/3491/129080/2192/2199/8322/2932/51144/3678/3717/23499/9448/4221/50488/4851/79834/5728/5879/55920/6239/4088/7057/54361	28
GO:0090150	GO:0090150	establishment of protein localization to membrane	37/943	332/18670	5.60244e-06	0.000909972	0.000740559	10018/11261/285521/10815/1956/2064/3308/10434/23499/5599/5018/55670/9581/11031/117177/51762/4736/6136/6146/6147/6152/6157/6122/6165/6133/6229/7095/2810/7029/23471/9341/137492/55048/7532/7534/254887/51114	37
GO:0001701	GO:0001701	in utero embryonic development	40/943	373/18670	6.07185e-06	0.000957209	0.000779001	91/115/207/367/430/10018/2186/10087/3491/1956/1999/2016/55224/2624/3091/3726/9817/10365/3976/5594/57534/4627/54892/81565/4851/5156/639/157506/9644/25942/7779/4087/4088/64321/6788/7046/7168/85451/7484/23414	40
GO:0014068	GO:0014068	positive regulation of phosphatidylinositol 3-kinase signaling	16/943	87/18670	6.38511e-06	0.000977833	0.000795786	8678/6352/2065/10456/3480/3717/4915/4916/5154/5156/5294/5364/5467/5863/7042/219699	16
GO:0034620	GO:0034620	cellular response to unfolded protein	21/943	140/18670	7.33007e-06	0.00109137	0.000888182	578/10018/811/821/595/153222/1663/51009/2033/2081/26353/23645/5770/27230/6464/26608/7094/55161/1200/7494/55432	21
GO:0006986	GO:0006986	response to unfolded protein	24/943	176/18670	9.05507e-06	0.00131176	0.00106755	578/10018/811/821/595/79094/153222/1663/51009/2033/2081/3308/26353/23645/5770/27230/6464/26608/7057/7094/55161/1200/7494/55432	24
GO:0007093	GO:0007093	mitotic cell cycle checkpoint	23/943	165/18670	9.58699e-06	0.00133159	0.00108369	324/1820/472/7832/9184/835/595/1026/1027/81620/63967/8738/2033/1112/8091/65123/4194/5347/6152/2810/57551/7029/7175	23
GO:0007050	GO:0007050	cell cycle arrest	29/943	237/18670	9.68884e-06	0.00133159	0.00108369	324/1820/472/7832/811/835/595/8872/1026/1027/8738/2033/2081/8091/4194/2475/4609/4851/23645/2810/4088/7029/7042/7046/7057/94241/123720/463/10795	29
GO:0048705	GO:0048705	skeletal system morphogenesis	29/943	239/18670	1.14018e-05	0.00152784	0.00124339	93/1749/1112/2734/3198/3200/3215/3221/3636/1432/4209/4325/4313/4522/25836/5156/5914/157506/860/23314/6424/8879/6495/4087/4088/7046/7484/6935/10269	29
GO:2001235	GO:2001235	positive regulation of apoptotic signaling pathway	24/943	179/18670	1.21065e-05	0.00158271	0.00128805	578/10018/8678/664/835/8738/2932/81618/3717/5599/4170/4318/5326/5728/2810/6421/9368/4088/6788/7029/7046/7057/7532/7534	24
GO:0043393	GO:0043393	regulation of protein binding	27/943	217/18670	1.43391e-05	0.00175563	0.00142877	119/207/409/578/25805/627/1398/1454/56998/1663/2033/2035/2280/2932/9759/3200/5599/4221/4318/255738/5347/23129/6788/3925/6996/7046/7074	27
GO:0006413	GO:0006413	translational initiation	25/943	193/18670	1.47298e-05	0.00175563	0.00142877	27161/6352/8872/56919/10209/84285/1964/1967/1977/10657/2475/4869/51247/23645/4736/6136/6146/6147/6152/6157/6122/6165/6133/6229/7175	25
GO:0051983	GO:0051983	regulation of chromosome segregation	17/943	103/18670	1.49306e-05	0.00175563	0.00142877	324/472/8678/9184/8697/996/81620/1457/1663/9700/25836/5347/9698/23369/55920/6421/7175	17
GO:0002011	GO:0002011	morphogenesis of an epithelial sheet	12/943	55/18670	1.5067e-05	0.00175563	0.00142877	94134/2909/3491/54567/3678/55327/2475/4851/65979/5728/389/6239	12
GO:0048016	GO:0048016	inositol phosphate-mediated signaling	12/943	55/18670	1.5067e-05	0.00175563	0.00142877	10523/11261/8445/2065/2274/2932/3632/2475/10725/4775/51196/5725	12
GO:0010948	GO:0010948	negative regulation of cell cycle process	38/943	361/18670	1.57451e-05	0.00179561	0.00146132	324/1820/472/7832/9184/811/835/11335/595/10263/1026/1027/81620/63967/8738/2033/9700/1112/8091/3976/4149/4194/4221/4869/5347/5690/5717/5728/989/2810/91607/8243/57551/7013/7029/91147/7175/10795	38
GO:0061614	GO:0061614	pri-miRNA transcription by RNA polymerase II	11/943	47/18670	1.67963e-05	0.00187558	0.0015264	84913/2624/9759/3091/688/4775/5467/4088/6720/7042/7528	11
GO:0050770	GO:0050770	regulation of axonogenesis	24/943	183/18670	1.76202e-05	0.00192744	0.0015686	2909/627/9024/374946/2045/2932/3984/23499/81565/51199/9423/4915/4916/5362/5364/23129/5728/23011/10509/25942/7074/9706/9839/118813	24
GO:0035967	GO:0035967	cellular response to topologically incorrect protein	22/943	161/18670	2.04441e-05	0.00214783	0.00174796	578/10018/811/821/595/153222/1663/51009/2033/2081/26353/23645/5770/27230/6464/26608/7094/55161/1200/56886/7494/55432	22
GO:1900103	GO:1900103	positive regulation of endoplasmic reticulum unfolded protein response	6/943	13/18670	2.06444e-05	0.00214783	0.00174796	578/10018/2081/5770/55161/7494	6
GO:0006090	GO:0006090	pyruvate metabolic process	21/943	150/18670	2.16104e-05	0.00214783	0.00174796	957/221937/2739/9759/3091/3099/3939/3945/10762/8473/5091/5160/5163/5208/5230/5315/81929/6566/7175/26137/51341	21
GO:0008360	GO:0008360	regulation of cell shape	21/943	150/18670	2.16104e-05	0.00214783	0.00174796	2909/25805/11149/1398/2035/121512/91010/79784/4627/4651/29780/5362/5364/23129/389/989/57619/9368/55171/7168/10269	21
GO:0018105	GO:0018105	peptidyl-serine phosphorylation	33/943	299/18670	2.16386e-05	0.00214783	0.00174796	207/409/472/578/9024/63967/154043/1454/1457/85440/8445/1956/2081/156/2932/10456/8091/3976/5594/1432/5599/8550/2872/23515/2475/4915/4916/5170/5347/5613/9770/11329/7046	33
GO:0051546	GO:0051546	keratinocyte migration	7/943	19/18670	2.41961e-05	0.00235802	0.00191902	8754/54566/9448/4318/2475/5467/5728	7
GO:0035966	GO:0035966	response to topologically incorrect protein	25/943	199/18670	2.49812e-05	0.00239106	0.0019459	578/10018/811/821/595/79094/153222/1663/51009/2033/2081/3308/26353/23645/5770/27230/6464/26608/7057/7094/55161/1200/56886/7494/55432	25
GO:0048545	GO:0048545	response to steroid hormone	39/943	383/18670	2.60816e-05	0.00245258	0.00199598	11057/23205/8754/367/409/10018/811/595/952/1026/1364/9575/153222/1515/1956/1977/2033/2100/2274/27086/3065/3717/200845/3845/4129/4851/9975/2063/4916/5066/5069/5467/5914/6095/6720/7042/7057/10413/51341	39
GO:0044773	GO:0044773	mitotic DNA damage checkpoint	16/943	97/18670	2.66353e-05	0.00246147	0.0020032	1820/472/7832/835/595/1026/1027/63967/8738/2033/1112/8091/4194/2810/57551/7029	16
GO:0001666	GO:0001666	response to hypoxia	37/943	359/18670	3.21565e-05	0.00287409	0.002339	57085/207/81575/430/472/8678/664/947/952/1027/132864/2033/3091/3099/3162/3939/378938/4194/4313/2475/4609/4851/5066/5163/5230/5315/5467/5690/5717/5728/6095/4088/26608/7042/7057/29979/7412	37
GO:1901990	GO:1901990	regulation of mitotic cell cycle phase transition	43/943	444/18670	3.43974e-05	0.00287409	0.002339	207/324/1820/472/7832/8945/9184/835/595/894/8697/996/10263/1026/1027/81620/79959/63967/8738/1454/1956/2033/9700/1112/79441/8091/4194/56257/5347/5690/5717/5728/55920/989/2810/25942/91607/57551/7029/29766/7175/7846/7532	43
GO:0070884	GO:0070884	regulation of calcineurin-NFAT signaling cascade	9/943	34/18670	3.44059e-05	0.00287409	0.002339	10523/11261/8445/2065/2274/2932/2475/10725/5725	9
GO:0106056	GO:0106056	regulation of calcineurin-mediated signaling	9/943	34/18670	3.44059e-05	0.00287409	0.002339	10523/11261/8445/2065/2274/2932/2475/10725/5725	9
GO:0051547	GO:0051547	regulation of keratinocyte migration	6/943	14/18670	3.4583e-05	0.00287409	0.002339	8754/54566/9448/4318/2475/5728	6
GO:0001558	GO:0001558	regulation of cell growth	41/943	416/18670	3.49129e-05	0.00287409	0.002339	91/22850/207/627/952/1026/1027/57699/1399/1457/51009/374946/1956/2045/2064/2100/2786/2932/3486/84162/3984/23499/2475/203245/81565/9423/4916/51196/5467/23011/10509/2810/25942/4088/64321/7042/7046/9706/7528/118813/51193	41
GO:0072001	GO:0072001	renal system development	32/943	293/18670	3.53038e-05	0.00287409	0.002339	93/10018/947/1282/56998/2045/84662/3976/4318/4609/25836/4851/255738/5154/5156/51196/5420/5613/79810/5914/157506/8879/6495/4087/4088/64321/7042/7046/54361/7484/10413/10269	32
GO:0000075	GO:0000075	cell cycle checkpoint	26/943	216/18670	3.66129e-05	0.00287409	0.002339	324/1820/472/7832/9184/835/595/988/1026/1027/81620/9575/63967/8738/2033/1112/8091/65123/1432/4194/5347/6152/2810/57551/7029/7175	26
GO:0045787	GO:0045787	positive regulation of cell cycle	39/943	389/18670	3.69188e-05	0.00287409	0.002339	207/1820/472/10018/8678/7832/811/835/595/894/1026/1027/81620/8738/1663/1956/1977/2033/9700/8091/9371/4194/56257/25836/4869/84440/5914/55920/2810/6421/25942/7029/7042/29766/7175/6737/137886/54361/10795	39
GO:0045785	GO:0045785	positive regulation of cell adhesion	40/943	403/18670	3.69836e-05	0.00287409	0.002339	8754/207/472/708/811/151887/6352/1398/1399/3491/201627/129080/54566/2064/2199/50943/2932/51144/3678/3717/9448/4651/10725/79576/5170/5420/5879/5914/6239/4088/7042/115650/10673/7168/10451/7412/54361/7494/7525/463	40
GO:0071902	GO:0071902	positive regulation of protein serine/threonine kinase activity	35/943	334/18670	3.69985e-05	0.00287409	0.002339	8754/136/207/595/894/1027/1398/1399/142679/1852/1956/2064/2081/8322/8091/3717/3845/4214/5594/1432/8550/4916/5154/5294/51196/5770/6464/376497/6788/57551/7046/7057/7074/7334/9839	35
GO:0060562	GO:0060562	epithelial tube morphogenesis	34/943	322/18670	4.07713e-05	0.00312192	0.0025407	367/2909/8945/1282/56998/54567/2045/27086/3091/3845/57534/8195/4522/4609/4851/9423/65979/23129/5420/5613/5754/5914/157506/57619/6495/4088/64321/6788/7042/7408/54361/7484/10413/9839	34
GO:0000077	GO:0000077	DNA damage checkpoint	20/943	145/18670	4.18458e-05	0.00313859	0.00255426	1820/472/7832/835/595/988/1026/1027/9575/63967/8738/2033/1112/8091/1432/4194/5347/2810/57551/7029	20
GO:0033173	GO:0033173	calcineurin-NFAT signaling cascade	10/943	43/18670	4.30562e-05	0.00313859	0.00255426	10523/11261/8445/2065/2274/2932/2475/10725/4775/5725	10
GO:0031570	GO:0031570	DNA integrity checkpoint	21/943	157/18670	4.31734e-05	0.00313859	0.00255426	1820/472/7832/835/595/988/1026/1027/81620/9575/63967/8738/2033/1112/8091/1432/4194/5347/2810/57551/7029	21
GO:0048660	GO:0048660	regulation of smooth muscle cell proliferation	22/943	169/18670	4.36541e-05	0.00313859	0.00255426	207/6352/1026/1027/56998/1956/2081/27086/9759/3162/3486/3717/4209/4313/4318/2475/57447/5467/5728/7057/7168/2547	22
GO:0001893	GO:0001893	maternal placenta development	9/943	35/18670	4.42539e-05	0.00313859	0.00255426	207/1515/3726/3976/5594/4221/5467/639/56977	9
GO:0045927	GO:0045927	positive regulation of growth	30/943	270/18670	4.45024e-05	0.00313859	0.00255426	22850/207/627/952/57699/1457/51009/1956/2064/3984/23499/5594/1432/8195/2475/81565/25836/4851/9423/4916/5292/5467/27230/2810/7042/7046/10413/23414/118813/51193	30
GO:0043087	GO:0043087	regulation of GTPase activity	45/943	479/18670	4.77027e-05	0.0033206	0.00270239	23527/94134/2909/409/663/11149/6352/1122/23603/132864/1398/1399/9732/85440/2064/121512/9815/2932/3843/9448/8195/2475/81565/4915/4916/10762/5362/5364/23129/10928/25780/55920/9827/8490/23076/9905/23094/23380/9754/23216/54662/11138/7074/10451/54361	45
GO:0090068	GO:0090068	positive regulation of cell cycle process	32/943	298/18670	4.91379e-05	0.00336716	0.00274028	207/1820/472/8678/7832/835/595/894/1026/1027/81620/8738/1663/1956/2033/9700/8091/9371/4194/56257/25836/4869/84440/55920/2810/6421/25942/7029/29766/7175/137886/54361	32
GO:1901987	GO:1901987	regulation of cell cycle phase transition	45/943	480/18670	5.01443e-05	0.00336716	0.00274028	207/324/1820/472/7832/8945/9184/835/595/894/8697/996/10263/1026/1027/81620/79959/63967/8738/1454/1956/2033/9700/1112/79441/8091/4194/4221/56257/4869/5347/5690/5717/5728/55920/989/2810/25942/91607/57551/7029/29766/7175/7846/7532	45
GO:0034976	GO:0034976	response to endoplasmic reticulum stress	31/943	285/18670	5.02562e-05	0.00336716	0.00274028	578/10018/9024/811/821/595/79094/10087/153222/1663/51009/54431/2033/2081/2907/2932/23645/5770/27230/6464/26608/7057/7094/55161/91147/8795/1200/29979/56886/7494/55432	31
GO:0048659	GO:0048659	smooth muscle cell proliferation	22/943	171/18670	5.2299e-05	0.00343863	0.00279844	207/6352/1026/1027/56998/1956/2081/27086/9759/3162/3486/3717/4209/4313/4318/2475/57447/5467/5728/7057/7168/2547	22
GO:0007623	GO:0007623	circadian rhythm	25/943	208/18670	5.26059e-05	0.00343863	0.00279844	8945/1364/9575/1454/1956/2033/2932/3065/3184/4297/5599/2475/9975/2063/4915/4916/8473/23239/5728/6095/6421/25942/6720/402055/463	25
GO:0006417	GO:0006417	regulation of translation	41/943	424/18670	5.38283e-05	0.00347614	0.00282897	27161/192670/207/7832/708/811/4076/6352/8872/10658/132864/10209/1967/1977/2064/60558/3184/3609/3658/10657/26065/5594/8550/57721/2872/2475/4869/51247/23645/9698/23369/9444/5914/6146/27230/6470/6472/7057/7175/85451/29063	41
GO:0035148	GO:0035148	tube formation	20/943	148/18670	5.62488e-05	0.00358921	0.00292099	2909/84913/10018/3091/3198/57534/4522/4851/65979/5420/5754/5914/57619/6495/6788/7042/7408/54361/7484/9839	20
GO:0010506	GO:0010506	regulation of autophagy	34/943	328/18670	5.91417e-05	0.00366308	0.00298111	27/207/472/8992/10018/8678/664/2033/2081/149371/221937/2932/10456/3091/3099/3162/26353/5599/4170/92140/2475/79837/5660/140775/387104/6720/9528/94241/6737/29979/9706/7494/7507/10269	34
GO:0009749	GO:0009749	response to glucose	24/943	197/18670	5.9366e-05	0.00366308	0.00298111	93/8938/9024/1027/1515/1967/2081/3091/3480/3939/9448/4221/5208/5467/5728/5879/25942/4087/6720/7057/7074/6434/7494/26137	24
GO:0016049	GO:0016049	cell growth	45/943	484/18670	6.10958e-05	0.00366308	0.00298111	91/22850/207/627/952/1026/1027/57699/1399/1457/51009/374946/1956/2016/2045/2064/2100/2786/2932/3486/84162/3984/23499/2475/203245/81565/51199/9423/4916/51196/5467/23011/10509/2810/25942/4088/64321/7042/7046/7074/9706/7528/9839/118813/51193	45
GO:0036293	GO:0036293	response to decreased oxygen levels	37/943	370/18670	6.11896e-05	0.00366308	0.00298111	57085/207/81575/430/472/8678/664/947/952/1027/132864/2033/3091/3099/3162/3939/378938/4194/4313/2475/4609/4851/5066/5163/5230/5315/5467/5690/5717/5728/6095/4088/26608/7042/7057/29979/7412	37
GO:0048562	GO:0048562	embryonic organ morphogenesis	31/943	288/18670	6.12724e-05	0.00366308	0.00298111	1749/2624/3091/3198/3200/3215/3221/5594/57534/8195/4325/4522/25836/4851/9423/5156/65979/5754/157506/860/23314/6495/9368/4087/4088/64321/7046/125488/7484/10413/6935	31
GO:0048706	GO:0048706	embryonic skeletal system development	18/943	126/18670	6.26409e-05	0.00366308	0.00298111	2131/3198/3200/3215/3221/4325/4522/25836/5156/157506/860/23314/6495/4087/4088/7046/7484/6935	18
GO:0031571	GO:0031571	mitotic G1 DNA damage checkpoint	12/943	63/18670	6.31625e-05	0.00366308	0.00298111	1820/472/7832/835/595/1026/1027/8738/2033/4194/2810/7029	12
GO:0044819	GO:0044819	mitotic G1/S transition checkpoint	12/943	63/18670	6.31625e-05	0.00366308	0.00298111	1820/472/7832/835/595/1026/1027/8738/2033/4194/2810/7029	12
GO:0034599	GO:0034599	cellular response to oxidative stress	32/943	302/18670	6.35572e-05	0.00366308	0.00298111	22850/207/221/8678/664/695/132864/1398/1545/1956/51527/2936/3091/3162/3184/3717/10365/5594/5599/4170/4313/4318/5156/5163/5660/5831/79912/6421/25942/94241/7168/29979	32
GO:0072401	GO:0072401	signal transduction involved in DNA integrity checkpoint	13/943	73/18670	6.59225e-05	0.00369899	0.00301034	1820/472/7832/835/988/1026/1027/8738/2033/4194/5347/2810/7029	13
GO:0072422	GO:0072422	signal transduction involved in DNA damage checkpoint	13/943	73/18670	6.59225e-05	0.00369899	0.00301034	1820/472/7832/835/988/1026/1027/8738/2033/4194/5347/2810/7029	13
GO:0007440	GO:0007440	foregut morphogenesis	5/943	10/18670	6.62507e-05	0.00369899	0.00301034	93/4851/4087/4088/64321	5
GO:2001252	GO:2001252	positive regulation of chromosome organization	22/943	174/18670	6.8145e-05	0.00376554	0.00306449	472/8678/81620/1663/9700/50943/3184/55196/4297/3976/5594/8550/22880/25836/8473/6421/25942/22938/6720/7013/7175/7334	22
GO:0044783	GO:0044783	G1 DNA damage checkpoint	12/943	64/18670	7.42104e-05	0.00405886	0.0033032	1820/472/7832/835/595/1026/1027/8738/2033/4194/2810/7029	12
GO:0072395	GO:0072395	signal transduction involved in cell cycle checkpoint	13/943	74/18670	7.63252e-05	0.0040946	0.00333229	1820/472/7832/835/988/1026/1027/8738/2033/4194/5347/2810/7029	13
GO:0001822	GO:0001822	kidney development	30/943	278/18670	7.63919e-05	0.0040946	0.00333229	93/10018/947/56998/2045/84662/3976/4318/4609/25836/4851/255738/5154/5156/51196/5420/5613/79810/5914/157506/8879/6495/4087/4088/7042/7046/54361/7484/10413/10269	30
GO:0035196	GO:0035196	production of miRNAs involved in gene silencing by miRNA	10/943	46/18670	7.97692e-05	0.00415589	0.00338217	27161/192670/1956/389421/9698/23369/4087/4088/51593/10269	10
GO:0097720	GO:0097720	calcineurin-mediated signaling	10/943	46/18670	7.97692e-05	0.00415589	0.00338217	10523/11261/8445/2065/2274/2932/2475/10725/4775/5725	10
GO:0032147	GO:0032147	activation of protein kinase activity	34/943	333/18670	7.98613e-05	0.00415589	0.00338217	93/8754/115/136/207/6352/63967/1398/1399/142679/1852/1956/2081/9052/3717/4214/9448/5594/1432/8550/50488/2475/4916/5170/51196/5770/6464/6788/57551/7042/7046/7057/8795/7334	34
GO:0044774	GO:0044774	mitotic DNA integrity checkpoint	16/943	106/18670	8.09713e-05	0.00416924	0.00339303	1820/472/7832/835/595/1026/1027/63967/8738/2033/1112/8091/4194/2810/57551/7029	16
GO:0051090	GO:0051090	regulation of DNA-binding transcription factor activity	41/943	432/18670	8.16735e-05	0.00416924	0.00339303	207/307/367/409/695/8945/22900/11261/9575/200186/64784/56998/1545/56919/2033/2100/50943/8322/84662/9759/3162/3717/9817/3845/5594/1432/5599/9969/4221/92140/4869/5292/5728/6424/4088/6788/7341/6883/6737/7334/51341	41
GO:0034248	GO:0034248	regulation of cellular amide metabolic process	44/943	476/18670	8.40662e-05	0.0042509	0.00345949	27161/192670/207/7832/708/811/4076/6352/8872/10658/132864/3491/10209/1967/1977/2064/60558/3184/3609/3658/10657/26065/5594/8550/57721/2872/2475/4869/94103/51247/5163/23645/9698/23369/9444/5914/6146/27230/6470/6472/7057/7175/85451/29063	44
GO:0050772	GO:0050772	positive regulation of axonogenesis	14/943	85/18670	8.50902e-05	0.00426246	0.0034689	627/3984/23499/81565/51199/9423/4915/4916/5362/5364/23129/7074/9839/118813	14
GO:0019083	GO:0019083	viral transcription	22/943	177/18670	8.8139e-05	0.0043535	0.00354299	6352/2033/3065/8091/22879/10762/4736/6136/6146/6147/6152/6157/6122/6165/6133/6229/23076/81929/22938/7175/6737/51193	22
GO:0009746	GO:0009746	response to hexose	24/943	202/18670	8.85321e-05	0.0043535	0.00354299	93/8938/9024/1027/1515/1967/2081/3091/3480/3939/9448/4221/5208/5467/5728/5879/25942/4087/6720/7057/7074/6434/7494/26137	24
GO:0018209	GO:0018209	peptidyl-serine modification	33/943	322/18670	9.41273e-05	0.00457392	0.00372237	207/409/472/578/9024/63967/154043/1454/1457/85440/8445/1956/2081/156/2932/10456/8091/3976/5594/1432/5599/8550/2872/23515/2475/4915/4916/5170/5347/5613/9770/11329/7046	33
GO:0006977	GO:0006977	DNA damage response	signal transduction by p53 class mediator resulting in cell cycle arrest	11/943	56/18670	9.47211e-05	0.00457392	0.00372237	1820/472/7832/835/1026/1027/8738/2033/4194/2810/7029	11
GO:0019080	GO:0019080	viral gene expression	23/943	191/18670	0.000100363	0.00480309	0.00390887	6352/2033/3065/8091/22879/10762/5725/4736/6136/6146/6147/6152/6157/6122/6165/6133/6229/23076/81929/22938/7175/6737/51193	23
GO:0007492	GO:0007492	endoderm development	13/943	76/18670	0.00010146	0.00481261	0.00391663	2186/1284/2131/3065/8091/3678/3912/4313/4318/4851/4087/4088/64321	13
GO:0006006	GO:0006006	glucose metabolic process	24/943	204/18670	0.000103396	0.00486142	0.00395635	207/7915/200186/8445/2033/221937/2932/3099/3486/3636/1432/90007/2475/8473/5091/5160/5163/5208/5230/5315/5467/6095/27230/10269	24
GO:0070482	GO:0070482	response to oxygen levels	38/943	394/18670	0.000105347	0.0048813	0.00397252	57085/207/81575/430/472/8678/664/947/952/1026/1027/132864/2033/3091/3099/3162/3939/378938/4194/4313/2475/4609/4851/5066/5163/5230/5315/5467/5690/5717/5728/6095/4088/26608/7042/7057/29979/7412	38
GO:0009743	GO:0009743	response to carbohydrate	26/943	230/18670	0.00010564	0.0048813	0.00397252	93/8938/9024/1027/81620/81035/1515/1967/2081/3091/3480/3939/9448/4221/5208/5467/5728/5879/25942/4087/6720/7057/7074/6434/7494/26137	26
GO:0072431	GO:0072431	signal transduction involved in mitotic G1 DNA damage checkpoint	11/943	57/18670	0.00011208	0.00509109	0.00414326	1820/472/7832/835/1026/1027/8738/2033/4194/2810/7029	11
GO:1902400	GO:1902400	intracellular signal transduction involved in G1 DNA damage checkpoint	11/943	57/18670	0.00011208	0.00509109	0.00414326	1820/472/7832/835/1026/1027/8738/2033/4194/2810/7029	11
GO:0007517	GO:0007517	muscle organ development	39/943	410/18670	0.000115191	0.00518845	0.00422249	409/7832/11149/54567/2033/2065/53834/2280/221937/9759/59269/22801/688/3976/5594/1432/4209/2475/79784/4851/9975/5292/79810/5728/27230/6495/4088/64321/6901/7042/7046/7168/493829/7494/10413/7528/463/23414/115509	39
GO:0060324	GO:0060324	face development	10/943	48/18670	0.000116785	0.00521452	0.00424371	83716/1749/2033/5594/8195/4313/25836/5156/5914/8879	10
GO:0030856	GO:0030856	regulation of epithelial cell differentiation	20/943	156/18670	0.000118374	0.00521452	0.00424371	81575/84913/595/1027/9575/1515/29841/2932/9817/84162/3976/4318/4851/5613/2810/6424/7484/10413/6935/9839	20
GO:0043406	GO:0043406	positive regulation of MAP kinase activity	28/943	258/18670	0.000118689	0.00521452	0.00424371	8754/136/1398/1399/142679/1852/1956/2064/2081/8322/3717/3845/4214/5594/1432/8550/4916/5154/5294/51196/5770/6464/57551/7046/7057/7074/7334/9839	28
GO:0010811	GO:0010811	positive regulation of cell-substrate adhesion	17/943	121/18670	0.000122424	0.00533489	0.00434167	708/811/151887/1398/1399/3491/129080/2199/2932/51144/3678/3717/9448/5879/6239/4088/54361	17
GO:0031346	GO:0031346	positive regulation of cell projection organization	37/943	383/18670	0.000124975	0.00536194	0.00436369	27/324/2909/627/4076/23603/57699/2033/8322/9759/3984/23499/2475/51517/81565/51199/27020/9423/4915/4916/9842/5362/5364/23129/5754/5789/23011/51762/5879/6239/6324/989/7046/7074/54664/9839/118813	37
GO:0061298	GO:0061298	retina vasculature development in camera-type eye	6/943	17/18670	0.000125045	0.00536194	0.00436369	93/1282/1545/8322/3091/5156	6
GO:0034284	GO:0034284	response to monosaccharide	24/943	207/18670	0.000129872	0.00552471	0.00449615	93/8938/9024/1027/1515/1967/2081/3091/3480/3939/9448/4221/5208/5467/5728/5879/25942/4087/6720/7057/7074/6434/7494/26137	24
GO:0071230	GO:0071230	cellular response to amino acid stimulus	12/943	68/18670	0.00013667	0.00576814	0.00469426	1278/1282/1956/3184/3843/4313/2475/4915/5156/6495/7494/6935	12
GO:1901991	GO:1901991	negative regulation of mitotic cell cycle phase transition	27/943	248/18670	0.000147906	0.00619354	0.00504046	324/1820/472/7832/9184/835/595/10263/1026/1027/81620/63967/8738/2033/1112/8091/4194/5347/5690/5717/5728/989/2810/91607/57551/7029/7175	27
GO:0071260	GO:0071260	cellular response to mechanical stimulus	13/943	79/18670	0.000152456	0.00629525	0.00512323	207/578/664/835/8738/1956/9759/4214/5599/4316/5879/7100/8795	13
GO:0072413	GO:0072413	signal transduction involved in mitotic cell cycle checkpoint	11/943	59/18670	0.000155032	0.00629525	0.00512323	1820/472/7832/835/1026/1027/8738/2033/4194/2810/7029	11
GO:1902402	GO:1902402	signal transduction involved in mitotic DNA damage checkpoint	11/943	59/18670	0.000155032	0.00629525	0.00512323	1820/472/7832/835/1026/1027/8738/2033/4194/2810/7029	11
GO:1902403	GO:1902403	signal transduction involved in mitotic DNA integrity checkpoint	11/943	59/18670	0.000155032	0.00629525	0.00512323	1820/472/7832/835/1026/1027/8738/2033/4194/2810/7029	11
GO:0033045	GO:0033045	regulation of sister chromatid segregation	13/943	80/18670	0.000173753	0.00700238	0.00569871	324/472/8678/9184/8697/996/81620/1663/9700/25836/5347/6421/7175	13
GO:1900101	GO:1900101	regulation of endoplasmic reticulum unfolded protein response	7/943	25/18670	0.000176852	0.00707408	0.00575707	578/10018/2081/23645/5770/55161/7494	7
GO:0050673	GO:0050673	epithelial cell proliferation	40/943	434/18670	0.000185101	0.00730931	0.0059485	55109/207/367/84913/2683/8945/6352/595/947/1027/54567/1749/1956/2064/2081/2624/3091/3162/3486/3912/5594/4221/2475/4609/4851/5170/5467/5613/5728/6239/2810/130367/6495/4088/6776/7042/7046/7057/7494/10413	40
GO:0031331	GO:0031331	positive regulation of cellular catabolic process	35/943	362/18670	0.00018546	0.00730931	0.0059485	8754/27161/207/472/10018/8678/664/7832/1454/957/2932/3091/3099/3162/3184/26353/9817/57721/92140/255738/5208/79837/5347/5728/5770/9698/154214/140775/7341/9528/94241/6737/29979/9706/26137	35
GO:0051549	GO:0051549	positive regulation of keratinocyte migration	5/943	12/18670	0.000191255	0.00748267	0.00608959	8754/54566/9448/4318/2475	5
GO:0031050	GO:0031050	dsRNA processing	10/943	51/18670	0.000198877	0.00766892	0.00624116	27161/192670/1956/389421/9698/23369/4087/4088/51593/10269	10
GO:0070918	GO:0070918	production of small RNA involved in gene silencing by RNA	10/943	51/18670	0.000198877	0.00766892	0.00624116	27161/192670/1956/389421/9698/23369/4087/4088/51593/10269	10
GO:0006979	GO:0006979	response to oxidative stress	41/943	451/18670	0.000206927	0.00792234	0.00644741	8754/22850/207/221/10218/578/8678/664/695/952/132864/1398/1545/1956/51527/2936/3091/3162/3184/3717/10365/3939/5594/5599/4170/4277/4313/4318/4541/5156/5163/5660/5742/5831/79912/6421/25942/94241/7168/29979/7507	41
GO:0062197	GO:0062197	NA	34/943	350/18670	0.000208501	0.00792599	0.00645037	22850/207/221/472/8678/664/695/132864/1398/1545/1956/51527/2936/3091/3162/3184/3717/10365/5594/5599/4170/4313/4318/5156/5163/5660/5831/79912/6421/25942/94241/7168/29979/2547	34
GO:1901988	GO:1901988	negative regulation of cell cycle phase transition	28/943	267/18670	0.000212126	0.008007	0.0065163	324/1820/472/7832/9184/835/595/10263/1026/1027/81620/63967/8738/2033/1112/8091/4194/4221/5347/5690/5717/5728/989/2810/91607/57551/7029/7175	28
GO:0035270	GO:0035270	endocrine system development	17/943	127/18670	0.000222562	0.00834218	0.00678908	207/578/9575/1399/2624/2932/3200/5594/4221/5156/5170/6495/4087/4088/7038/7046/54361	17
GO:0007409	GO:0007409	axonogenesis	42/943	468/18670	0.000229445	0.00854046	0.00695045	2909/627/9024/1749/85440/374946/1944/2045/2064/2131/2932/3984/23499/5594/4684/81565/51199/4851/27020/9423/4915/4916/84612/5362/5364/23129/5728/23011/5879/6152/6277/6324/10509/6464/25942/3925/7074/9706/219699/7408/9839/118813	42
GO:0030900	GO:0030900	forebrain development	36/943	381/18670	0.000236818	0.00875412	0.00712432	2909/664/7832/1398/1399/1749/85440/374946/1956/2016/2131/2624/2932/3065/3091/84376/3845/3912/57721/8195/81565/51199/4851/4900/4915/5728/5914/30062/23314/25942/23380/10579/6434/7301/54361/9839	36
GO:0001890	GO:0001890	placenta development	19/943	152/18670	0.000241946	0.00883425	0.00718954	207/430/2186/1027/1515/3491/1956/55224/2624/3091/3726/3976/5594/1432/4221/5467/639/6788/56977	19
GO:0009896	GO:0009896	positive regulation of catabolic process	39/943	425/18670	0.000242283	0.00883425	0.00718954	8754/27161/207/324/472/10018/8678/664/7832/1027/1454/1457/957/2932/3091/3099/3162/3184/26353/9817/57721/92140/255738/5208/79837/5347/5728/5770/9698/154214/140775/64321/7341/9528/94241/6737/29979/9706/26137	39
GO:0070059	GO:0070059	intrinsic apoptotic signaling pathway in response to endoplasmic reticulum stress	11/943	62/18670	0.000245218	0.00883435	0.00718962	578/10018/9024/79094/54431/2081/2907/23645/5770/8795/7494	11
GO:0008631	GO:0008631	intrinsic apoptotic signaling pathway in response to oxidative stress	9/943	43/18670	0.000245757	0.00883435	0.00718962	207/1545/51527/3091/3717/4170/5163/6421/29979	9
GO:0071496	GO:0071496	cellular response to external stimulus	33/943	339/18670	0.00024723	0.00883435	0.00718962	136/207/2909/578/8678/664/835/1026/8738/1515/1956/9759/3162/4214/5594/5599/4149/4316/2475/255738/5287/5292/5879/81929/22938/6720/26608/7100/8795/7412/54361/7484/7494	33
GO:0002076	GO:0002076	osteoblast development	6/943	19/18670	0.000251295	0.00892012	0.00725942	23601/9759/4221/860/23314/4088	6
GO:0019318	GO:0019318	hexose metabolic process	26/943	244/18670	0.000273783	0.00965446	0.00785705	207/7915/2683/200186/8445/2033/221937/2932/3099/3486/3636/1432/90007/2475/8473/5091/5160/5163/5208/5230/5315/23275/5467/6095/27230/10269	26
GO:0032386	GO:0032386	regulation of intracellular transport	35/943	370/18670	0.00028135	0.00985643	0.00802142	136/9024/11149/11261/51009/84277/30846/2064/2624/2932/10456/3162/3843/10657/5594/1432/5599/81565/4924/255738/5170/5770/5784/23011/6342/2810/4088/6720/7029/7175/7514/55432/7532/7534/79752	35
GO:0051099	GO:0051099	positive regulation of binding	21/943	179/18670	0.000284217	0.00989224	0.00805056	119/25805/627/81620/1663/2033/2035/2280/2932/8091/3200/3662/3717/4221/4318/25836/23129/5914/6788/3925/7074	21
GO:0033044	GO:0033044	regulation of chromosome organization	33/943	342/18670	0.000290334	0.01004	0.00817077	324/472/8678/9184/8697/996/81620/80169/1663/9700/50943/2624/3184/55196/4297/3976/5594/5599/8550/22880/4609/25836/8473/5347/55209/6421/25942/22938/6720/7013/7175/7334/10269	33
GO:0050769	GO:0050769	positive regulation of neurogenesis	42/943	474/18670	0.000300339	0.0103193	0.00839815	27/2909/627/4076/57699/1399/1454/2033/8322/2624/3065/3091/3976/3984/23499/2475/51517/81565/51199/25836/4851/27020/9423/4915/4916/5362/5364/23129/5728/5754/5789/23011/5914/6324/25942/22938/51593/7074/54664/6935/9839/118813	42
GO:0001101	GO:0001101	response to acid chemical	33/943	343/18670	0.000306123	0.0104511	0.00850535	27/22850/207/472/952/1027/1278/1282/1956/8322/3184/3843/10365/4277/4313/2475/4915/4916/5156/5754/5914/6470/6472/6495/6602/22938/6720/7484/7494/10413/7525/7528/6935	33
GO:1901654	GO:1901654	response to ketone	22/943	193/18670	0.000310085	0.0105194	0.00856092	11057/207/367/811/595/952/988/1026/1364/28960/1956/1977/3184/10365/4129/4916/25942/6720/6915/7042/7057/10413	22
GO:1902807	GO:1902807	negative regulation of cell cycle G1/S phase transition	17/943	131/18670	0.000323587	0.0108114	0.00879862	1820/472/7832/835/595/10263/1026/1027/8738/2033/4194/4221/5728/989/2810/91607/7029	17
GO:0061005	GO:0061005	cell differentiation involved in kidney development	10/943	54/18670	0.000324746	0.0108114	0.00879862	947/84662/3976/4318/4851/5420/5613/54361/7484/10413	10
GO:0097345	GO:0097345	mitochondrial outer membrane permeabilization	10/943	54/18670	0.000324746	0.0108114	0.00879862	578/10018/664/2932/5599/2810/54978/7029/7532/7534	10
GO:0036498	GO:0036498	IRE1-mediated unfolded protein response	11/943	64/18670	0.000327215	0.0108264	0.00881078	578/10018/1663/2081/5770/27230/6464/7094/55161/1200/7494	11
GO:0001667	GO:0001667	ameboidal-type cell migration	41/943	462/18670	0.000341702	0.0111747	0.00909429	91/8754/27161/207/51421/84913/708/811/23603/1545/54567/54566/27086/2624/3091/3162/23499/9448/4318/2475/4627/4851/5170/65979/23129/5467/5613/5728/55920/6239/10509/8879/64321/23380/6776/6915/7042/7046/7057/199953/9839	41
GO:0071156	GO:0071156	regulation of cell cycle arrest	15/943	108/18670	0.000341914	0.0111747	0.00909429	1820/472/7832/811/835/595/1026/1027/8738/2033/8091/4194/2810/7029/10795	15
GO:0030307	GO:0030307	positive regulation of cell growth	20/943	169/18670	0.000350309	0.0113797	0.00926113	22850/207/627/952/57699/1457/51009/1956/2064/3984/23499/2475/81565/9423/4916/2810/7042/7046/118813/51193	20
GO:0007044	GO:0007044	cell-substrate junction assembly	14/943	97/18670	0.000357338	0.0114691	0.00933381	23603/3678/23499/9448/5170/79834/5728/5879/55920/4088/7057/7094/123720/54361	14
GO:0150115	GO:0150115	NA	14/943	97/18670	0.000357338	0.0114691	0.00933381	23603/3678/23499/9448/5170/79834/5728/5879/55920/4088/7057/7094/123720/54361	14
GO:0090559	GO:0090559	regulation of membrane permeability	13/943	86/18670	0.000363004	0.0115816	0.00942537	578/10018/664/2932/3099/5599/2475/203245/2810/54978/7029/7532/7534	13
GO:0043467	GO:0043467	regulation of generation of precursor metabolites and energy	19/943	157/18670	0.000367116	0.0116434	0.00947573	207/664/84277/8445/957/2932/9759/3091/23479/2475/10762/8473/5208/5230/81929/6472/7175/26137/51341	19
GO:0051984	GO:0051984	positive regulation of chromosome segregation	7/943	28/18670	0.000381479	0.0120278	0.00978855	8678/81620/1663/9700/25836/55920/6421	7
GO:0043010	GO:0043010	camera-type eye development	31/943	319/18670	0.000387329	0.0121273	0.00986948	93/2909/578/835/1027/1282/1545/54567/1956/8322/3065/3091/4094/4149/4915/4916/5156/65979/84440/5914/30062/157506/112724/6152/4088/7042/7046/7484/7528/6935/9839	31
GO:0001654	GO:0001654	eye development	34/943	362/18670	0.000389159	0.0121273	0.00986948	93/2909/578/835/1027/1282/1545/54567/1956/8322/3065/3091/4094/4149/25836/4915/4916/5156/65979/639/84440/5914/30062/157506/112724/6152/23094/4088/7042/7046/7484/7528/6935/9839	34
GO:0046902	GO:0046902	regulation of mitochondrial membrane permeability	12/943	76/18670	0.000402009	0.0124435	0.0101269	578/10018/664/2932/3099/5599/203245/2810/54978/7029/7532/7534	12
GO:0006914	GO:0006914	autophagy	43/943	496/18670	0.000406272	0.0124435	0.0101269	27/207/472/8992/10018/8678/664/1457/2033/2081/149371/221937/2932/10456/3091/3099/3162/26353/128077/5599/4170/92140/2475/5287/79837/9842/5660/140775/387104/6720/9528/94241/51127/6737/29979/137886/9706/137492/55048/7494/7507/55432/10269	43
GO:0061919	GO:0061919	process utilizing autophagic mechanism	43/943	496/18670	0.000406272	0.0124435	0.0101269	27/207/472/8992/10018/8678/664/1457/2033/2081/149371/221937/2932/10456/3091/3099/3162/26353/128077/5599/4170/92140/2475/5287/79837/9842/5660/140775/387104/6720/9528/94241/51127/6737/29979/137886/9706/137492/55048/7494/7507/55432/10269	43
GO:0030522	GO:0030522	intracellular receptor signaling pathway	28/943	278/18670	0.000411399	0.012529	0.0101964	367/409/708/811/9575/1399/2033/2100/2274/27086/3065/3717/200845/26065/9975/2063/5292/5467/9698/23369/5914/6095/22938/6720/7334/10413/51341/85364	28
GO:0007006	GO:0007006	mitochondrial membrane organization	17/943	134/18670	0.000423417	0.0128221	0.010435	27109/578/10018/664/285521/2932/3099/3308/5599/203245/5018/2810/54978/6901/7029/7532/7534	17
GO:0097191	GO:0097191	extrinsic apoptotic signaling pathway	24/943	224/18670	0.000427161	0.0128628	0.0104681	91/207/367/578/10018/835/8738/2065/2932/3162/81618/3717/4170/2872/5170/5728/4088/6788/7042/7046/7057/8795/219699/10413	24
GO:1902108	GO:1902108	regulation of mitochondrial membrane permeability involved in apoptotic process	11/943	66/18670	0.00043113	0.0128688	0.010473	578/10018/664/2932/5599/203245/2810/54978/7029/7532/7534	11
GO:0000082	GO:0000082	G1/S transition of mitotic cell cycle	28/943	279/18670	0.000435868	0.0128688	0.010473	91/207/1820/472/7832/835/595/894/10263/1026/1027/81620/8738/1956/1977/2033/10657/4149/4194/56257/4609/23649/54107/5728/989/2810/91607/7029	28
GO:0060485	GO:0060485	mesenchyme development	28/943	279/18670	0.000435868	0.0128688	0.010473	25805/23603/2065/2932/3091/8091/3182/5594/4194/2475/4609/4851/65979/23275/5728/5754/157506/10509/6495/4087/4088/7042/7046/7074/54361/10413/9839/23414	28
GO:0051817	GO:0051817	modification of morphology or physiology of other organism involved in symbiotic interaction	14/943	99/18670	0.000442296	0.0128688	0.010473	10018/6352/2033/3065/8091/3838/4916/8106/5091/23076/4088/22938/9706/51193	14
GO:0060541	GO:0060541	respiratory system development	22/943	198/18670	0.000443196	0.0128688	0.010473	93/83716/1749/1956/1977/2033/53834/10365/3845/3976/5594/4851/5154/5156/5754/5914/157506/6495/4087/6720/10413/23414	22
GO:0070885	GO:0070885	negative regulation of calcineurin-NFAT signaling cascade	5/943	14/18670	0.000444166	0.0128688	0.010473	11261/8445/2274/2932/2475	5
GO:0106057	GO:0106057	negative regulation of calcineurin-mediated signaling	5/943	14/18670	0.000444166	0.0128688	0.010473	11261/8445/2274/2932/2475	5
GO:0010975	GO:0010975	regulation of neuron projection development	43/943	499/18670	0.000460669	0.0132752	0.0108037	27/207/2909/627/9024/4076/952/29956/57699/1398/1399/374946/2033/2045/8322/2932/81618/3984/23499/9448/2475/51517/81565/51199/27020/9423/4915/4916/5362/5364/23129/5728/5754/5789/23011/6324/10509/25942/7074/54664/9706/9839/118813	43
GO:0051402	GO:0051402	neuron apoptotic process	25/943	239/18670	0.000470114	0.0134749	0.0109662	409/472/10018/627/664/7832/835/374946/2045/2065/9759/3091/3162/3717/3845/4149/4170/4915/255738/5170/6495/7042/7301/219699/54532	25
GO:0150063	GO:0150063	visual system development	34/943	366/18670	0.000474771	0.013536	0.011016	93/2909/578/835/1027/1282/1545/54567/1956/8322/3065/3091/4094/4149/25836/4915/4916/5156/65979/639/84440/5914/30062/157506/112724/6152/23094/4088/7042/7046/7484/7528/6935/9839	34
GO:0010976	GO:0010976	positive regulation of neuron projection development	28/943	281/18670	0.000488683	0.013859	0.0112788	27/2909/627/4076/57699/2033/8322/3984/23499/2475/51517/81565/51199/27020/9423/4915/4916/5362/5364/23129/5754/5789/23011/6324/7074/54664/9839/118813	28
GO:0090151	GO:0090151	establishment of protein localization to mitochondrial membrane	9/943	47/18670	0.00049549	0.013937	0.0113423	10018/285521/3308/5599/5018/2810/7029/7532/7534	9
GO:0045930	GO:0045930	negative regulation of mitotic cell cycle	32/943	338/18670	0.000496636	0.013937	0.0113423	324/1820/472/7832/9184/835/595/10263/1026/1027/81620/63967/8738/1956/2033/1112/8091/65123/4194/5347/5690/5717/5728/6152/989/2810/9368/91607/4088/57551/7029/7175	32
GO:0009185	GO:0009185	ribonucleoside diphosphate metabolic process	17/943	136/18670	0.000503843	0.0140656	0.011447	9583/957/221937/9759/3091/3099/3939/260425/10762/8473/5208/5230/5315/81929/7175/26137/51341	17
GO:0008637	GO:0008637	apoptotic mitochondrial changes	16/943	124/18670	0.000511481	0.0141316	0.0115007	207/409/578/10018/664/79017/2932/3099/5599/4318/203245/2810/54978/7029/7532/7534	16
GO:0051101	GO:0051101	regulation of DNA binding	16/943	124/18670	0.000511481	0.0141316	0.0115007	81620/56998/2033/55355/8091/3162/3662/3717/3976/5599/4318/25836/25942/7341/51341/10269	16
GO:1905898	GO:1905898	positive regulation of response to endoplasmic reticulum stress	8/943	38/18670	0.000519443	0.014278	0.0116198	578/10018/2081/23645/5770/55161/29979/7494	8
GO:0006367	GO:0006367	transcription initiation from RNA polymerase II promoter	21/943	188/18670	0.00055156	0.0150835	0.0122753	367/55832/595/1026/56998/1870/2100/9969/9440/29079/4851/9975/2063/5467/5728/5914/6095/860/22938/6883/10413	21
GO:0006096	GO:0006096	glycolytic process	15/943	113/18670	0.000559192	0.01512	0.012305	957/221937/9759/3091/3099/3939/10762/8473/5208/5230/5315/81929/7175/26137/51341	15
GO:2000134	GO:2000134	negative regulation of G1/S transition of mitotic cell cycle	16/943	125/18670	0.000559658	0.01512	0.012305	1820/472/7832/835/595/10263/1026/1027/8738/2033/4194/5728/989/2810/91607/7029	16
GO:0033047	GO:0033047	regulation of mitotic sister chromatid segregation	11/943	68/18670	0.000561358	0.01512	0.012305	324/472/8678/9184/8697/996/81620/9700/25836/5347/7175	11
GO:0001933	GO:0001933	negative regulation of protein phosphorylation	38/943	429/18670	0.000574931	0.0153017	0.012453	207/324/409/578/1026/1027/11261/154043/23603/1399/54431/142679/1852/2192/9052/51527/3480/3486/3843/3976/4221/2475/4609/57447/4869/4916/5170/5347/5728/5770/9770/284996/2810/80851/9368/140775/11329/7532	38
GO:0044843	GO:0044843	cell cycle G1/S phase transition	29/943	298/18670	0.000575269	0.0153017	0.012453	91/207/1820/472/7832/835/595/894/10263/1026/1027/81620/8738/1956/1977/2033/10657/4149/4194/4221/56257/4609/23649/54107/5728/989/2810/91607/7029	29
GO:0032535	GO:0032535	regulation of cellular component size	34/943	370/18670	0.00057667	0.0153017	0.012453	119/207/2909/348110/627/829/23406/374946/2045/9873/2932/10456/3984/23499/8195/2475/81565/9423/4916/23645/5728/23011/5879/85477/10509/25942/9368/29767/29766/9706/7408/10451/123720/118813	34
GO:0009408	GO:0009408	response to heat	20/943	176/18670	0.000593981	0.0156834	0.0127636	207/472/947/1026/1967/2033/2932/3162/26353/51278/5594/4277/2475/10762/81929/6769/7341/7057/94241/7175	20
GO:0061008	GO:0061008	hepaticobiliary system development	17/943	138/18670	0.000597079	0.015688	0.0127673	595/1956/3157/3162/3184/3845/25836/4851/255738/5315/79810/5914/4088/64321/54361/7494/10269	17
GO:0045666	GO:0045666	positive regulation of neuron differentiation	34/943	371/18670	0.000604985	0.01571	0.0127852	27/2909/627/4076/57699/1454/2033/8322/2624/3984/23499/2475/51517/81565/51199/27020/9423/4915/4916/5362/5364/23129/5728/5754/5789/23011/5914/6324/25942/7074/54664/6935/9839/118813	34
GO:0048880	GO:0048880	sensory system development	34/943	371/18670	0.000604985	0.01571	0.0127852	93/2909/578/835/1027/1282/1545/54567/1956/8322/3065/3091/4094/4149/25836/4915/4916/5156/65979/639/84440/5914/30062/157506/112724/6152/23094/4088/7042/7046/7484/7528/6935/9839	34
GO:1901522	GO:1901522	positive regulation of transcription from RNA polymerase II promoter involved in cellular response to chemical stimulus	6/943	22/18670	0.000606712	0.01571	0.0127852	1749/2033/3091/4851/860/7494	6
GO:0006757	GO:0006757	ATP generation from ADP	15/943	114/18670	0.000614489	0.0157591	0.0128252	957/221937/9759/3091/3099/3939/10762/8473/5208/5230/5315/81929/7175/26137/51341	15
GO:0042752	GO:0042752	regulation of circadian rhythm	15/943	114/18670	0.000614489	0.0157591	0.0128252	8945/9575/1454/2932/3184/5599/2475/9975/2063/23239/6095/6421/25942/402055/463	15
GO:0070227	GO:0070227	lymphocyte apoptotic process	11/943	69/18670	0.000637867	0.0162036	0.0131869	207/578/10018/695/6352/917/1399/27086/3091/5728/84524	11
GO:0071300	GO:0071300	cellular response to retinoic acid	11/943	69/18670	0.000637867	0.0162036	0.0131869	27/22850/472/8322/4916/5754/5914/22938/7484/10413/7525	11
GO:0048546	GO:0048546	digestive tract morphogenesis	9/943	49/18670	0.000682496	0.0170871	0.0139059	93/1956/3091/25836/4851/5156/4087/4088/64321	9
GO:1990090	GO:1990090	cellular response to nerve growth factor stimulus	9/943	49/18670	0.000682496	0.0170871	0.0139059	23527/207/627/988/1398/4915/4916/5170/5728	9
GO:0003007	GO:0003007	heart morphogenesis	26/943	259/18670	0.000684114	0.0170871	0.0139059	10087/1399/3491/54567/53834/2280/3091/4194/57534/8195/2475/25836/4851/5292/23129/79810/5914/6495/4088/64321/7042/7046/7168/10413/23414/10269	26
GO:0061448	GO:0061448	connective tissue development	27/943	273/18670	0.000685397	0.0170871	0.0139059	353500/947/3491/2734/3091/8091/3200/3221/4094/1432/4209/8195/4851/11145/5467/5914/860/23314/85477/4088/399979/7046/7227/7494/6935/10269/9658	27
GO:0071214	GO:0071214	cellular response to abiotic stimulus	31/943	331/18670	0.000722955	0.0175244	0.0142618	207/472/578/664/835/1026/11261/9575/8738/1956/2033/9759/8091/4214/1432/5599/4316/4609/25836/4869/54107/5728/5879/7100/8795/94241/7507/2547/10413/7528/10269	31
GO:0104004	GO:0104004	cellular response to environmental stimulus	31/943	331/18670	0.000722955	0.0175244	0.0142618	207/472/578/664/835/1026/11261/9575/8738/1956/2033/9759/8091/4214/1432/5599/4316/4609/25836/4869/54107/5728/5879/7100/8795/94241/7507/2547/10413/7528/10269	31
GO:0014855	GO:0014855	striated muscle cell proliferation	12/943	81/18670	0.000727533	0.0175244	0.0142618	3717/5594/1432/4851/5292/5467/5728/6495/7042/7046/10413/23414	12
GO:0048041	GO:0048041	focal adhesion assembly	12/943	81/18670	0.000727533	0.0175244	0.0142618	23603/23499/9448/5170/79834/5728/5879/55920/4088/7057/123720/54361	12
GO:0008630	GO:0008630	intrinsic apoptotic signaling pathway in response to DNA damage	14/943	104/18670	0.000733101	0.0175244	0.0142618	472/578/10018/83596/835/1026/8445/2033/3162/4170/23612/2810/22938/7507	14
GO:0008361	GO:0008361	regulation of cell size	20/943	179/18670	0.000736744	0.0175244	0.0142618	207/627/374946/2045/2932/3984/23499/2475/81565/9423/4916/5728/23011/5879/10509/25942/9368/9706/10451/118813	20
GO:0014706	GO:0014706	striated muscle tissue development	35/943	390/18670	0.000738988	0.0175244	0.0142618	409/7832/11149/811/54567/2033/2065/2280/9759/59269/688/5594/1432/4209/2475/79784/4851/9975/5156/5292/79810/5728/5914/6495/4088/64321/6901/7042/7046/7168/10413/7528/23414/10269/115509	35
GO:0007569	GO:0007569	cell aging	15/943	116/18670	0.00073915	0.0175244	0.0142618	472/83596/811/1026/8091/3845/1432/8550/4335/23515/2475/4869/5728/26156/10269	15
GO:0010165	GO:0010165	response to X-ray	7/943	31/18670	0.000742172	0.0175244	0.0142618	472/595/1026/8091/25836/2547/143570	7
GO:0044319	GO:0044319	wound healing	spreading of cells	7/943	31/18670	0.000742172	0.0175244	0.0142618	2909/3491/3678/2475/5728/389/6239	7
GO:0090505	GO:0090505	epiboly involved in wound healing	7/943	31/18670	0.000742172	0.0175244	0.0142618	2909/3491/3678/2475/5728/389/6239	7
GO:1902895	GO:1902895	positive regulation of pri-miRNA transcription by RNA polymerase II	7/943	31/18670	0.000742172	0.0175244	0.0142618	84913/2624/3091/688/4088/6720/7042	7
GO:0051893	GO:0051893	regulation of focal adhesion assembly	10/943	60/18670	0.00077824	0.0180579	0.0146959	23603/23499/9448/79834/5728/5879/55920/4088/7057/54361	10
GO:0090109	GO:0090109	regulation of cell-substrate junction assembly	10/943	60/18670	0.00077824	0.0180579	0.0146959	23603/23499/9448/79834/5728/5879/55920/4088/7057/54361	10
GO:0150116	GO:0150116	NA	10/943	60/18670	0.00077824	0.0180579	0.0146959	23603/23499/9448/79834/5728/5879/55920/4088/7057/54361	10
GO:1902110	GO:1902110	positive regulation of mitochondrial membrane permeability involved in apoptotic process	10/943	60/18670	0.00077824	0.0180579	0.0146959	578/10018/664/2932/5599/2810/54978/7029/7532/7534	10
GO:0032092	GO:0032092	positive regulation of protein binding	13/943	93/18670	0.000782247	0.0180726	0.0147079	119/25805/627/2033/2035/2280/2932/3200/4221/4318/23129/6788/7074	13
GO:0007009	GO:0007009	plasma membrane organization	14/943	105/18670	0.000807403	0.0185624	0.0151065	53947/207/367/30846/4627/23207/5660/5728/27230/7042/727910/493829/123720/343702	14
GO:0030073	GO:0030073	insulin secretion	22/943	207/18670	0.000811083	0.0185624	0.0151065	93/23568/8938/353500/9024/6352/952/9575/10815/3091/3717/9448/90007/5208/5467/5879/27230/6566/4087/399979/6720/7074	22
GO:0071158	GO:0071158	positive regulation of cell cycle arrest	12/943	82/18670	0.000813836	0.0185624	0.0151065	1820/472/7832/835/1026/1027/8738/2033/8091/4194/2810/7029	12
GO:0042326	GO:0042326	negative regulation of phosphorylation	40/943	468/18670	0.00083903	0.0189963	0.0154596	207/324/409/578/1026/1027/11261/154043/23603/1399/54431/142679/1852/2192/9052/51527/9759/3480/3486/3843/3976/4221/90007/2475/4609/57447/4869/4916/5170/5347/5728/5770/9770/284996/2810/80851/9368/140775/11329/7532	40
GO:0050678	GO:0050678	regulation of epithelial cell proliferation	34/943	378/18670	0.000839946	0.0189963	0.0154596	55109/207/367/84913/2683/6352/595/1027/54567/1749/1956/2064/2624/3091/3162/3912/4221/2475/4609/4851/5170/5467/5728/6239/2810/130367/6495/4088/6776/7042/7046/7057/7494/10413	34
GO:0060560	GO:0060560	developmental growth involved in morphogenesis	24/943	235/18670	0.000849546	0.0191326	0.0155706	627/57699/374946/2016/2045/2932/3984/23499/81565/51199/4851/9423/4916/5754/23011/157506/10509/25942/6495/7074/9706/10413/9839/118813	24
GO:0003231	GO:0003231	cardiac ventricle development	16/943	130/18670	0.000863089	0.0193563	0.0157527	3491/54567/53834/2280/25831/3091/4194/4851/639/79810/5754/7042/7046/7168/23414/10269	16
GO:0030879	GO:0030879	mammary gland development	17/943	143/18670	0.000897217	0.0199692	0.0162514	207/367/2909/10018/8945/595/1999/3091/3099/3717/5594/9423/5066/6239/6776/54361/7494	17
GO:0043401	GO:0043401	steroid hormone mediated signaling pathway	20/943	182/18670	0.000908167	0.0199692	0.0162514	11057/367/409/811/9575/153222/2033/2100/2274/27086/3065/3717/200845/9975/2063/5467/5914/6095/10413/51341	20
GO:0046685	GO:0046685	response to arsenic-containing substance	7/943	32/18670	0.000909045	0.0199692	0.0162514	1026/132864/3162/2872/5728/51593/79752	7
GO:0060325	GO:0060325	face morphogenesis	7/943	32/18670	0.000909045	0.0199692	0.0162514	83716/1749/2033/4313/25836/5156/8879	7
GO:0090504	GO:0090504	epiboly	7/943	32/18670	0.000909045	0.0199692	0.0162514	2909/3491/3678/2475/5728/389/6239	7
GO:0021543	GO:0021543	pallium development	19/943	169/18670	0.000917019	0.0200621	0.0163271	664/7832/1398/1399/1956/2016/2932/3065/3091/3912/8195/81565/4915/5728/5914/23380/10579/6434/9839	19
GO:0007566	GO:0007566	embryo implantation	9/943	51/18670	0.000923437	0.0201204	0.0163745	91/27161/708/811/2192/3976/4313/4318/5467	9
GO:0045444	GO:0045444	fat cell differentiation	23/943	223/18670	0.000943606	0.0204766	0.0166644	207/664/168455/595/2033/2624/8091/688/1432/8195/4320/2475/25836/5467/6095/862/4088/6720/6788/7494/51341/23414/9658	23
GO:0021953	GO:0021953	central nervous system neuron differentiation	20/943	183/18670	0.000972449	0.0210174	0.0171045	2909/7832/1398/1399/1454/54567/1749/374946/2016/2624/81565/51199/4915/5728/6095/23314/6324/25942/7484/9839	20
GO:0043523	GO:0043523	regulation of neuron apoptotic process	22/943	210/18670	0.000981872	0.0211359	0.0172009	409/472/10018/627/7832/835/374946/2045/2065/9759/3091/3162/3717/3845/4170/4915/255738/5170/6495/7042/7301/219699	22
GO:0001783	GO:0001783	B cell apoptotic process	6/943	24/18670	0.00100371	0.0212161	0.0172662	578/10018/695/1399/27086/5728	6
GO:0044346	GO:0044346	fibroblast apoptotic process	6/943	24/18670	0.00100371	0.0212161	0.0172662	578/10018/51124/4609/5294/9262	6
GO:0046697	GO:0046697	decidualization	6/943	24/18670	0.00100371	0.0212161	0.0172662	1515/3726/3976/5594/4221/5467	6
GO:1905897	GO:1905897	regulation of response to endoplasmic reticulum stress	12/943	84/18670	0.0010122	0.0212161	0.0172662	578/10018/9024/51009/2081/2907/23645/5770/55161/29979/7494/55432	12
GO:0051205	GO:0051205	protein insertion into membrane	10/943	62/18670	0.00101331	0.0212161	0.0172662	10018/285521/1956/3308/5599/5018/2810/7029/7532/7534	10
GO:1902686	GO:1902686	mitochondrial outer membrane permeabilization involved in programmed cell death	10/943	62/18670	0.00101331	0.0212161	0.0172662	578/10018/664/2932/5599/2810/54978/7029/7532/7534	10
GO:1905818	GO:1905818	regulation of chromosome separation	10/943	62/18670	0.00101331	0.0212161	0.0172662	324/472/9184/8697/996/81620/1457/9700/5347/7175	10
GO:0072175	GO:0072175	epithelial tube formation	16/943	132/18670	0.00101868	0.0212456	0.0172902	2909/3091/57534/4522/65979/5420/5754/5914/57619/6495/6788/7042/7408/54361/7484/9839	16
GO:0048639	GO:0048639	positive regulation of developmental growth	20/943	184/18670	0.0010406	0.0215104	0.0175057	207/627/57699/3984/23499/5594/1432/8195/2475/81565/25836/4851/9423/4916/5292/5467/27230/10413/23414/118813	20
GO:2000045	GO:2000045	regulation of G1/S transition of mitotic cell cycle	20/943	184/18670	0.0010406	0.0215104	0.0175057	207/1820/472/7832/835/595/894/10263/1026/1027/8738/1956/2033/4194/56257/5728/989/2810/91607/7029	20
GO:0030198	GO:0030198	extracellular matrix organization	33/943	368/18670	0.00104649	0.0215104	0.0175057	2683/151887/1278/1282/1284/83716/1515/1545/3491/1999/149371/2192/2199/51144/22801/3678/3912/4320/4325/4313/4316/4318/196264/4851/169611/5154/5156/9644/4088/7042/7046/7057/7412	33
GO:0010508	GO:0010508	positive regulation of autophagy	15/943	120/18670	0.00105369	0.0215104	0.0175057	10018/8678/664/2932/3091/3099/3162/26353/92140/79837/140775/9528/94241/6737/9706	15
GO:0035999	GO:0035999	tetrahydrofolate interconversion	4/943	10/18670	0.00106291	0.0215104	0.0175057	4522/10797/6470/6472	4
GO:0048102	GO:0048102	autophagic cell death	4/943	10/18670	0.00106291	0.0215104	0.0175057	664/1027/1515/94241	4
GO:1900024	GO:1900024	regulation of substrate adhesion-dependent cell spreading	9/943	52/18670	0.00106748	0.0215104	0.0175057	708/811/23603/1398/1399/2192/5879/55920/6239	9
GO:1990089	GO:1990089	response to nerve growth factor	9/943	52/18670	0.00106748	0.0215104	0.0175057	23527/207/627/988/1398/4915/4916/5170/5728	9
GO:0032526	GO:0032526	response to retinoic acid	14/943	108/18670	0.0010695	0.0215104	0.0175057	27/22850/472/952/8322/4277/4916/5754/5914/22938/6720/7484/10413/7525	14
GO:0072331	GO:0072331	signal transduction by p53 class mediator	26/943	267/18670	0.00107151	0.0215104	0.0175057	207/1820/472/83596/7832/835/1026/1027/1107/8738/1457/8445/1870/2033/3065/3094/1432/8550/4194/23612/2810/22938/6883/7029/94241/10269	26
GO:0043062	GO:0043062	extracellular structure organization	33/943	369/18670	0.0010953	0.0219059	0.0178276	2683/151887/1278/1282/1284/83716/1515/1545/3491/1999/149371/2192/2199/51144/22801/3678/3912/4320/4325/4313/4316/4318/196264/4851/169611/5154/5156/9644/4088/7042/7046/7057/7412	33
GO:0045736	GO:0045736	negative regulation of cyclin-dependent protein serine/threonine kinase activity	7/943	33/18670	0.00110411	0.0220002	0.0179043	324/1026/1027/3843/4221/5347/5728	7
GO:0010256	GO:0010256	endomembrane system organization	38/943	445/18670	0.00113668	0.0225652	0.0183642	53947/207/367/64225/8938/10087/23603/54943/30846/23344/149371/23015/84376/5594/64598/4627/81565/23207/5347/5660/5728/80346/27230/399979/6836/7042/727910/55161/493829/137886/8674/137492/55048/123720/343702/7534/118813/10269	38
GO:1903578	GO:1903578	regulation of ATP metabolic process	15/943	121/18670	0.00114793	0.0227045	0.0184775	84277/957/9759/3091/23479/10762/8473/5208/5230/81929/6472/6901/7175/26137/51341	15
GO:0006109	GO:0006109	regulation of carbohydrate metabolic process	21/943	199/18670	0.00115436	0.0227477	0.0185127	207/8445/957/2033/221937/2932/9759/3091/3486/90007/2475/10762/8473/5163/5208/6095/81929/7175/26137/51341/10269	21
GO:0032418	GO:0032418	lysosome localization	11/943	74/18670	0.0011625	0.0228241	0.0185749	136/695/2624/3162/4627/81565/5170/5294/9842/23207/54664	11
GO:0016579	GO:0016579	protein deubiquitination	27/943	283/18670	0.00117768	0.0230378	0.0187487	324/367/409/8678/63967/2033/221937/3091/9817/4194/4609/8473/78990/55593/5690/5717/5728/6472/4087/4088/7046/6737/219333/84196/54532/55432/7528	27
GO:0009135	GO:0009135	purine nucleoside diphosphate metabolic process	16/943	134/18670	0.00119741	0.02323	0.0189052	957/221937/9759/3091/3099/3939/260425/10762/8473/5208/5230/5315/81929/7175/26137/51341	16
GO:0009179	GO:0009179	purine ribonucleoside diphosphate metabolic process	16/943	134/18670	0.00119741	0.02323	0.0189052	957/221937/9759/3091/3099/3939/260425/10762/8473/5208/5230/5315/81929/7175/26137/51341	16
GO:0030099	GO:0030099	myeloid cell differentiation	36/943	416/18670	0.00120051	0.02323	0.0189052	91/192670/23601/56998/2033/27086/2624/2739/10456/3065/3091/3658/3662/3717/3726/10365/4297/3976/1432/4318/2475/4609/4627/54892/79576/5613/9991/5914/9770/85477/9644/25942/7057/29766/140685/51341	36
GO:0010212	GO:0010212	response to ionizing radiation	17/943	147/18670	0.00122215	0.0235637	0.0191767	472/578/595/1026/9575/8091/65123/1432/4221/4609/25836/54107/7412/2547/143570/10413/10269	17
GO:0000186	GO:0000186	activation of MAPKK activity	9/943	53/18670	0.00122918	0.0236143	0.0192179	8754/1398/1399/1956/3717/4214/5594/57551/7046	9
GO:0046031	GO:0046031	ADP metabolic process	15/943	122/18670	0.00124918	0.0239129	0.0194609	957/221937/9759/3091/3099/3939/10762/8473/5208/5230/5315/81929/7175/26137/51341	15
GO:0007254	GO:0007254	JNK cascade	22/943	214/18670	0.00125718	0.0239392	0.0194823	136/207/1399/142679/1852/1956/2081/8322/3480/260425/9448/5599/4221/50488/23239/5770/9770/6788/57551/7074/7334/9839	22
GO:0007548	GO:0007548	sex differentiation	26/943	270/18670	0.00125949	0.0239392	0.0194823	91/192670/367/409/472/578/10018/835/595/1399/1515/8322/3157/83943/8195/25836/5156/5914/157506/8879/7042/7046/7301/54361/7484/23414	26
GO:0061387	GO:0061387	regulation of extent of cell growth	14/943	110/18670	0.00128122	0.0242317	0.0197204	627/374946/2045/2932/3984/23499/81565/9423/4916/23011/10509/25942/9706/118813	14
GO:0007265	GO:0007265	Ras protein signal transduction	38/943	448/18670	0.00128392	0.0242317	0.0197204	27/2909/8315/1026/1278/1398/1399/2151/121512/23096/440073/3717/3845/3984/9448/1432/8550/4851/9423/8473/65979/51196/23011/11031/51762/5879/57826/25780/5863/389/6239/6464/8036/6655/3925/7042/7074/10451	38
GO:0035794	GO:0035794	positive regulation of mitochondrial membrane permeability	10/943	64/18670	0.00130351	0.024485	0.0199265	578/10018/664/2932/5599/2810/54978/7029/7532/7534	10
GO:0051348	GO:0051348	negative regulation of transferase activity	27/943	285/18670	0.00130647	0.024485	0.0199265	207/324/1026/1027/11261/23603/142679/1852/9052/2932/51527/3480/3843/3984/4221/90007/4869/5170/5347/5728/5770/2810/80851/140775/11329/7013/7532	27
GO:0010765	GO:0010765	positive regulation of sodium ion transport	7/943	34/18670	0.00133055	0.0247631	0.0201528	207/483/11261/154043/5348/6324/65267	7
GO:1904030	GO:1904030	negative regulation of cyclin-dependent protein kinase activity	7/943	34/18670	0.00133055	0.0247631	0.0201528	324/1026/1027/3843/4221/5347/5728	7
GO:0009266	GO:0009266	response to temperature stimulus	24/943	243/18670	0.00135058	0.0250488	0.0203854	207/409/472/947/1026/1967/2033/2932/3162/26353/51278/5594/4277/2475/2063/10762/81929/376497/6769/7341/7057/94241/7175/9658	24
GO:0051403	GO:0051403	stress-activated MAPK cascade	27/943	286/18670	0.00137532	0.0253443	0.0206258	136/207/8945/1399/142679/1852/1956/2081/8322/3480/260425/9448/5594/1432/5599/4221/50488/4609/23239/5770/9770/6788/57551/7042/7074/7334/9839	27
GO:0031098	GO:0031098	stress-activated protein kinase signaling cascade	29/943	315/18670	0.00137597	0.0253443	0.0206258	136/207/8945/1399/142679/1852/1956/2081/8322/3480/260425/4214/9448/5594/1432/5599/4221/50488/4609/23239/5770/9770/6788/57551/7042/7074/7334/9839/10269	29
GO:0001892	GO:0001892	embryonic placenta development	12/943	87/18670	0.00138386	0.0254024	0.0206731	207/430/2186/3491/1956/2624/3091/3726/3976/5594/639/6788	12
GO:0006612	GO:0006612	protein targeting to membrane	21/943	202/18670	0.00139432	0.0254203	0.0206877	11261/2064/55670/117177/51762/4736/6136/6146/6147/6152/6157/6122/6165/6133/6229/7095/23471/137492/55048/254887/51114	21
GO:1902806	GO:1902806	regulation of cell cycle G1/S phase transition	21/943	202/18670	0.00139432	0.0254203	0.0206877	207/1820/472/7832/835/595/894/10263/1026/1027/8738/1956/2033/4194/4221/56257/5728/989/2810/91607/7029	21
GO:0007091	GO:0007091	metaphase/anaphase transition of mitotic cell cycle	9/943	54/18670	0.00141006	0.0256201	0.0208503	324/472/9184/8697/996/81620/9700/5347/7175	9
GO:2001234	GO:2001234	negative regulation of apoptotic signaling pathway	23/943	230/18670	0.00142878	0.0258724	0.0210556	207/367/409/83596/627/1457/2907/3065/3091/3162/4170/4318/4335/5770/54978/7046/7057/8795/219699/7417/54361/7494/10413	23
GO:0035850	GO:0035850	epithelial cell differentiation involved in kidney development	8/943	44/18670	0.00144026	0.0259054	0.0210825	947/3976/4318/4851/5420/5613/7484/10413	8
GO:1901028	GO:1901028	regulation of mitochondrial outer membrane permeabilization involved in apoptotic signaling pathway	8/943	44/18670	0.00144026	0.0259054	0.0210825	578/2932/5599/2810/54978/7029/7532/7534	8
GO:0001838	GO:0001838	embryonic epithelial tube formation	15/943	124/18670	0.0014743	0.0264289	0.0215085	2909/3091/57534/4522/65979/5754/5914/57619/6495/6788/7042/7408/54361/7484/9839	15
GO:0034605	GO:0034605	cellular response to heat	16/943	137/18670	0.00151474	0.0269734	0.0219517	472/947/1026/2033/2932/3162/26353/51278/5594/2475/10762/81929/6769/7341/7057/7175	16
GO:0072655	GO:0072655	establishment of protein localization to mitochondrion	16/943	137/18670	0.00151474	0.0269734	0.0219517	207/10018/285521/134266/10456/3099/3308/83943/5599/5018/2810/6720/7029/26515/7532/7534	16
GO:0016331	GO:0016331	morphogenesis of embryonic epithelium	17/943	150/18670	0.00152686	0.0270993	0.0220541	367/2909/3091/57534/4522/65979/5754/5914/157506/57619/6495/6788/7042/7408/54361/7484/9839	17
GO:0035265	GO:0035265	organ growth	21/943	204/18670	0.00157695	0.0278959	0.0227024	93/207/367/10018/5594/1432/2475/4851/5292/5660/5728/5914/27230/4087/6788/7042/7046/10413/7528/23414/10269	21
GO:1901030	GO:1901030	positive regulation of mitochondrial outer membrane permeabilization involved in apoptotic signaling pathway	7/943	35/18670	0.00159171	0.0279421	0.02274	578/2932/5599/2810/7029/7532/7534	7
GO:0048872	GO:0048872	homeostasis of number of cells	24/943	246/18670	0.00159518	0.0279421	0.02274	91/207/578/10018/2016/50943/2624/3091/3162/3658/3717/10365/3845/1432/54892/4851/9991/9770/6229/29766/115650/10673/51341/84524	24
GO:0032886	GO:0032886	regulation of microtubule-based process	22/943	218/18670	0.00159624	0.0279421	0.02274	324/23299/157922/10263/1027/79959/2064/2932/23499/8195/51199/4869/5347/5879/8243/3925/57551/7013/91147/7175/137886/7514	22
GO:0033327	GO:0033327	Leydig cell differentiation	4/943	11/18670	0.00160377	0.0279421	0.02274	367/595/5156/8879	4
GO:0010832	GO:0010832	negative regulation of myotube differentiation	5/943	18/18670	0.00160563	0.0279421	0.02274	627/9759/4851/493829/7494	5
GO:0003229	GO:0003229	ventricular cardiac muscle tissue development	9/943	55/18670	0.00161175	0.0279579	0.0227529	54567/2280/4851/79810/7042/7046/7168/23414/10269	9
GO:0060537	GO:0060537	muscle tissue development	35/943	408/18670	0.0016181	0.0279775	0.0227688	409/7832/11149/811/54567/2033/2065/2280/9759/59269/688/5594/1432/4209/2475/79784/4851/9975/5156/5292/79810/5728/5914/6495/4088/64321/6901/7042/7046/7168/10413/7528/23414/10269/115509	35
GO:0070997	GO:0070997	neuron death	31/943	348/18670	0.00162395	0.0279883	0.0227776	207/409/472/10018/627/664/7832/835/6352/947/11261/374946/2045/2065/2932/9759/3091/3162/3717/3845/4149/4170/2475/4915/255738/5170/6495/7042/7301/219699/54532	31
GO:0018108	GO:0018108	peptidyl-tyrosine phosphorylation	32/943	363/18670	0.00163092	0.0280184	0.0228021	27/23568/409/627/695/6352/25778/8445/1956/2045/2064/2065/2444/9052/10456/3480/3678/3717/3976/2475/54892/4915/4916/5154/5156/79834/5770/57826/80851/6464/7301/7525	32
GO:1905710	GO:1905710	positive regulation of membrane permeability	10/943	66/18670	0.00165801	0.0282206	0.0229667	578/10018/664/2932/5599/2810/54978/7029/7532/7534	10
GO:0021987	GO:0021987	cerebral cortex development	14/943	113/18670	0.00166375	0.0282206	0.0229667	664/1398/1399/1956/2016/2932/3091/3912/8195/81565/4915/23380/10579/6434	14
GO:0035821	GO:0035821	modification of morphology or physiology of other organism	14/943	113/18670	0.00166375	0.0282206	0.0229667	10018/6352/2033/3065/8091/3838/4916/8106/5091/23076/4088/22938/9706/51193	14
GO:0046620	GO:0046620	regulation of organ growth	14/943	113/18670	0.00166375	0.0282206	0.0229667	207/10018/5594/1432/2475/4851/5292/5728/27230/6788/7046/10413/7528/23414	14
GO:0048538	GO:0048538	thymus development	8/943	45/18670	0.0016754	0.0282395	0.022982	472/10018/1399/3200/5594/6495/7046/10269	8
GO:0051204	GO:0051204	protein insertion into mitochondrial membrane	8/943	45/18670	0.0016754	0.0282395	0.022982	10018/285521/3308/5599/2810/7029/7532/7534	8
GO:0048738	GO:0048738	cardiac muscle tissue development	23/943	233/18670	0.00169458	0.0282709	0.0230076	409/11149/811/54567/2065/2280/5594/1432/2475/4851/5156/5292/79810/5728/5914/6901/7042/7046/7168/10413/7528/23414/10269	23
GO:0022406	GO:0022406	membrane docking	19/943	178/18670	0.00169807	0.0282709	0.0230076	11149/22832/79959/11261/1454/23344/79441/64598/5347/117177/51762/51259/91147/203062/7846/9341/7412/10652/7532	19
GO:0031532	GO:0031532	actin cytoskeleton reorganization	13/943	101/18670	0.00169836	0.0282709	0.0230076	27/9024/10456/50488/4627/4916/29780/5156/5754/5770/6464/221981/123720	13
GO:0048661	GO:0048661	positive regulation of smooth muscle cell proliferation	13/943	101/18670	0.00169836	0.0282709	0.0230076	207/6352/1956/2081/27086/9759/3162/3717/4209/4313/4318/2475/7057	13
GO:0006402	GO:0006402	mRNA catabolic process	32/943	364/18670	0.00170429	0.0282817	0.0230164	27161/192670/207/472/7832/28960/2081/3184/57819/1432/57721/2475/55149/4869/5690/5717/9698/23369/4736/6136/6146/6147/6152/6157/6122/6165/6133/6229/26135/3842/7514/7534	32
GO:0034504	GO:0034504	protein localization to nucleus	25/943	262/18670	0.00175465	0.0290275	0.0236233	207/23568/811/1026/11261/84662/2932/3843/3838/3976/5594/1432/23515/10762/55916/5347/25942/6495/4088/7341/3842/7175/7507/7514/51341	25
GO:0016202	GO:0016202	regulation of striated muscle tissue development	17/943	152/18670	0.00176373	0.029088	0.0236725	409/2065/9759/5594/1432/2475/4851/9975/5292/5728/6495/4088/64321/7046/10413/7528/23414	17
GO:0050679	GO:0050679	positive regulation of epithelial cell proliferation	21/943	206/18670	0.00177958	0.0292593	0.023812	55109/207/367/2683/6352/595/1749/1956/2064/2624/3091/3162/3912/2475/4609/4851/5170/6239/6776/7046/7494	21
GO:0021954	GO:0021954	central nervous system neuron development	11/943	78/18670	0.00180177	0.0295336	0.0240352	2909/7832/1398/1399/2624/81565/51199/4915/5728/6324/9839	11
GO:1903034	GO:1903034	regulation of response to wounding	19/943	179/18670	0.00181223	0.0296145	0.024101	947/1026/1027/29956/1398/2475/4627/81565/4916/5154/5156/5467/5728/6239/4088/6915/7057/54361/7494	19
GO:0007059	GO:0007059	chromosome segregation	29/943	321/18670	0.00183056	0.0296404	0.0241221	192670/324/472/8678/9184/8697/996/81620/55839/1457/1663/157570/9700/2669/55355/81565/25836/5347/23126/9698/23369/55920/81929/6421/8243/10592/6732/7013/7175	29
GO:0010332	GO:0010332	response to gamma radiation	9/943	56/18670	0.00183593	0.0296404	0.0241221	472/578/1026/4221/4609/54107/2547/10413/10269	9
GO:0044784	GO:0044784	metaphase/anaphase transition of cell cycle	9/943	56/18670	0.00183593	0.0296404	0.0241221	324/472/9184/8697/996/81620/9700/5347/7175	9
GO:0090183	GO:0090183	regulation of kidney development	9/943	56/18670	0.00183593	0.0296404	0.0241221	3976/4318/4609/5154/5613/6495/54361/7484/10413	9
GO:0018212	GO:0018212	peptidyl-tyrosine modification	32/943	366/18670	0.00185963	0.0299327	0.02436	27/23568/409/627/695/6352/25778/8445/1956/2045/2064/2065/2444/9052/10456/3480/3678/3717/3976/2475/54892/4915/4916/5154/5156/79834/5770/57826/80851/6464/7301/7525	32
GO:0006352	GO:0006352	DNA-templated transcription	initiation	24/943	249/18670	0.00187679	0.0301186	0.0245113	367/11176/55832/595/1026/27297/56998/1870/2100/9969/9440/29079/4851/9975/2063/5467/5728/5914/6095/860/22938/6883/79101/10413	24
GO:0071456	GO:0071456	cellular response to hypoxia	21/943	207/18670	0.00188892	0.0302193	0.0245932	207/664/947/132864/2033/3091/3162/378938/4194/2475/4609/4851/5163/5230/5467/5690/5717/5728/6095/26608/29979	21
GO:0006469	GO:0006469	negative regulation of protein kinase activity	23/943	235/18670	0.00189434	0.0302193	0.0245932	207/324/1026/1027/11261/23603/142679/1852/9052/51527/3480/3843/4221/4869/5170/5347/5728/5770/2810/80851/140775/11329/7532	23
GO:0043405	GO:0043405	regulation of MAP kinase activity	30/943	337/18670	0.00193364	0.0307546	0.0250289	8754/136/1398/1399/142679/1852/1956/2064/2081/8322/3480/3717/3845/4214/5594/1432/8550/4916/5154/5294/51196/5770/6464/11329/57551/7046/7057/7074/7334/9839	30
GO:0033628	GO:0033628	regulation of cell adhesion mediated by integrin	8/943	46/18670	0.00193988	0.0307626	0.0250354	8754/6352/1398/1399/1545/5294/5420/7042	8
GO:1900542	GO:1900542	regulation of purine nucleotide metabolic process	14/943	115/18670	0.00196815	0.031117	0.0253238	136/84277/957/9759/3091/10762/8473/5163/5208/81929/6901/7175/26137/51341	14
GO:0030072	GO:0030072	peptide hormone secretion	24/943	250/18670	0.00197964	0.031117	0.0253238	93/23568/8938/353500/9024/6352/952/9575/10815/1956/3091/3717/9448/90007/5208/5467/51762/5879/27230/6566/4087/399979/6720/7074	24
GO:0033157	GO:0033157	regulation of intracellular protein transport	24/943	250/18670	0.00197964	0.031117	0.0253238	9024/11261/51009/2064/2932/10456/3843/5594/1432/5599/81565/4924/5770/5784/2810/4088/6720/7029/7175/7514/55432/7532/7534/79752	24
GO:0001570	GO:0001570	vasculogenesis	11/943	79/18670	0.00199977	0.0311593	0.0253582	55109/947/8322/3726/4851/4915/9444/8879/64321/10413/23414	11
GO:0006446	GO:0006446	regulation of translational initiation	11/943	79/18670	0.00199977	0.0311593	0.0253582	27161/6352/8872/10209/1967/10657/2475/4869/51247/23645/7175	11
GO:1900034	GO:1900034	regulation of cellular response to heat	11/943	79/18670	0.00199977	0.0311593	0.0253582	472/947/2033/2932/26353/51278/5594/2475/10762/81929/7175	11
GO:0009132	GO:0009132	nucleoside diphosphate metabolic process	17/943	154/18670	0.00203075	0.0314628	0.0256053	9583/957/221937/9759/3091/3099/3939/260425/10762/8473/5208/5230/5315/81929/7175/26137/51341	17
GO:1905269	GO:1905269	positive regulation of chromatin organization	13/943	103/18670	0.002031	0.0314628	0.0256053	472/50943/55196/4297/3976/22880/25836/8473/25942/22938/6720/7175/7334	13
GO:0070585	GO:0070585	protein localization to mitochondrion	16/943	141/18670	0.00204529	0.0315929	0.0257111	207/10018/285521/134266/10456/3099/3308/83943/5599/5018/2810/6720/7029/26515/7532/7534	16
GO:0002066	GO:0002066	columnar/cuboidal epithelial cell development	9/943	57/18670	0.00208435	0.0318146	0.0258916	1026/9575/2932/3091/688/5170/639/5914/9368	9
GO:0010965	GO:0010965	regulation of mitotic sister chromatid separation	9/943	57/18670	0.00208435	0.0318146	0.0258916	324/472/9184/8697/996/81620/9700/5347/7175	9
GO:0033627	GO:0033627	cell adhesion mediated by integrin	10/943	68/18670	0.00208678	0.0318146	0.0258916	8754/6352/1398/1399/1545/22801/3678/5294/5420/7042	10
GO:0002544	GO:0002544	chronic inflammatory response	5/943	19/18670	0.00208932	0.0318146	0.0258916	136/6352/50943/7057/7412	5
GO:2000696	GO:2000696	regulation of epithelial cell differentiation involved in kidney development	5/943	19/18670	0.00208932	0.0318146	0.0258916	3976/4318/5613/7484/10413	5
GO:0051216	GO:0051216	cartilage development	21/943	209/18670	0.0021248	0.0322092	0.0262127	353500/3491/2734/3091/8091/3200/3221/4094/1432/4209/8195/5914/860/23314/85477/4088/399979/7046/7227/6935/10269	21
GO:0045137	GO:0045137	development of primary sexual characteristics	22/943	223/18670	0.00212725	0.0322092	0.0262127	91/192670/367/409/472/10018/835/595/1399/1515/8322/3157/83943/8195/5156/5914/157506/8879/7042/7046/54361/23414	22
GO:1901861	GO:1901861	regulation of muscle tissue development	17/943	155/18670	0.00217648	0.0328618	0.0267437	409/2065/9759/5594/1432/2475/4851/9975/5292/5728/6495/4088/64321/7046/10413/7528/23414	17
GO:1901653	GO:1901653	cellular response to peptide	33/943	385/18670	0.00219437	0.0330389	0.0268879	115/57085/207/324/8992/10018/988/132864/1398/1663/2932/3480/3717/10365/688/4149/4221/81565/8473/255738/5170/5315/5728/5770/11031/51762/6464/6720/6776/493829/7412/7494/7532	33
GO:0046578	GO:0046578	regulation of Ras protein signal transduction	23/943	238/18670	0.00223146	0.0333283	0.0271234	27/2909/1398/1399/2151/121512/23096/440073/3717/3845/9448/4851/8473/51196/5879/5863/6464/8036/6655/3925/7042/7074/10451	23
GO:0060323	GO:0060323	head morphogenesis	7/943	37/18670	0.00223225	0.0333283	0.0271234	83716/1749/2033/4313/25836/5156/8879	7
GO:0071276	GO:0071276	cellular response to cadmium ion	7/943	37/18670	0.00223225	0.0333283	0.0271234	207/1956/3162/5594/5599/4318/7341	7
GO:0051656	GO:0051656	establishment of organelle localization	34/943	401/18670	0.00226535	0.0337285	0.0274491	136/472/8678/23299/63915/695/64149/8697/81620/85440/9700/2624/2669/3091/3162/84376/9371/4134/8195/4627/81565/4869/9423/5170/5294/5347/81929/9368/7013/199953/137886/7514/10652/7534	34
GO:0061450	GO:0061450	trophoblast cell migration	4/943	12/18670	0.00231003	0.0340158	0.027683	91/27161/708/811	4
GO:0071481	GO:0071481	cellular response to X-ray	4/943	12/18670	0.00231003	0.0340158	0.027683	472/8091/25836/2547	4
GO:1901163	GO:1901163	regulation of trophoblast cell migration	4/943	12/18670	0.00231003	0.0340158	0.027683	91/27161/708/811	4
GO:1903894	GO:1903894	regulation of IRE1-mediated unfolded protein response	4/943	12/18670	0.00231003	0.0340158	0.027683	578/10018/5770/55161	4
GO:0006140	GO:0006140	regulation of nucleotide metabolic process	14/943	117/18670	0.00231731	0.0340295	0.0276941	136/84277/957/9759/3091/10762/8473/5163/5208/81929/6901/7175/26137/51341	14
GO:0048634	GO:0048634	regulation of muscle organ development	17/943	156/18670	0.00233085	0.0340638	0.027722	409/2065/9759/5594/1432/2475/4851/9975/5292/5728/6495/4088/64321/7046/10413/7528/23414	17
GO:0042698	GO:0042698	ovulation cycle	10/943	69/18670	0.00233236	0.0340638	0.027722	409/835/1956/8322/4316/5066/5156/8879/7042/7301	10
GO:0009314	GO:0009314	response to radiation	37/943	448/18670	0.00234301	0.0341264	0.027773	207/472/578/595/1026/9575/1956/2033/3091/8091/3157/3198/3274/65123/3726/3845/1432/5599/4221/2475/4609/25836/4869/27020/2063/54107/112724/8243/83932/94241/7412/7507/2547/143570/10413/7528/10269	37
GO:0008593	GO:0008593	regulation of Notch signaling pathway	13/943	105/18670	0.00241551	0.0350871	0.0285548	22848/207/79094/54567/1956/1999/2033/63917/2624/4851/22938/7042/51341	13
GO:0043433	GO:0043433	negative regulation of DNA-binding transcription factor activity	18/943	170/18670	0.00242446	0.0351219	0.0285831	307/409/8945/22900/11261/56998/1545/50943/84662/9759/3162/9817/9969/4221/5292/6424/7341/6737	18
GO:0110110	GO:0110110	positive regulation of animal organ morphogenesis	11/943	81/18670	0.00244887	0.03538	0.0287931	367/947/3976/4609/4851/5292/6495/7042/7046/54361/7494	11
GO:1901214	GO:1901214	regulation of neuron death	28/943	313/18670	0.00250493	0.0360511	0.0293393	207/409/472/10018/627/7832/835/6352/947/11261/374946/2045/2065/2932/9759/3091/3162/3717/3845/4170/2475/4915/255738/5170/6495/7042/7301/219699	28
GO:0043491	GO:0043491	protein kinase B signaling	25/943	269/18670	0.00250878	0.0360511	0.0293393	207/409/708/6352/1956/2064/2065/10456/3480/92140/2475/4915/5154/5156/23612/23239/5287/5294/5728/5879/9368/6788/7046/7057/7301	25
GO:0055010	GO:0055010	ventricular cardiac muscle tissue morphogenesis	8/943	48/18670	0.00256682	0.0367196	0.0298834	54567/2280/4851/79810/7042/7046/7168/23414	8
GO:0071559	GO:0071559	response to transforming growth factor beta	24/943	255/18670	0.00256901	0.0367196	0.0298834	91/93/8754/409/25805/1278/1284/1398/1399/2033/2734/4221/5170/4087/4088/22938/7042/7046/7057/54361/7525/51341/6935/463	24
GO:0003205	GO:0003205	cardiac chamber development	18/943	171/18670	0.00258537	0.0368553	0.0299938	3491/54567/53834/2280/25831/3091/4194/4851/23129/639/79810/5754/5914/7042/7046/7168/23414/10269	18
GO:0070646	GO:0070646	protein modification by small protein removal	27/943	299/18670	0.00259803	0.0369375	0.0300607	324/367/409/8678/63967/2033/221937/3091/9817/4194/4609/8473/78990/55593/5690/5717/5728/6472/4087/4088/7046/6737/219333/84196/54532/55432/7528	27
GO:0043547	GO:0043547	positive regulation of GTPase activity	34/943	405/18670	0.00265818	0.03753	0.0305428	23527/94134/2909/663/6352/1122/23603/1398/1399/9732/85440/2064/9815/2932/9448/81565/4916/10762/5364/10928/25780/55920/9827/8490/9905/23094/23380/9754/23216/54662/11138/7074/10451/54361	34
GO:0010518	GO:0010518	positive regulation of phospholipase activity	9/943	59/18670	0.00266124	0.03753	0.0305428	27/627/6352/3491/1956/4915/4916/5156/5170	9
GO:0007095	GO:0007095	mitotic G2 DNA damage checkpoint	5/943	20/18670	0.00267118	0.03753	0.0305428	472/63967/1112/8091/57551	5
GO:0039529	GO:0039529	RIG-I signaling pathway	5/943	20/18670	0.00267118	0.03753	0.0305428	708/26065/9698/23369/85364	5
GO:0043434	GO:0043434	response to peptide hormone	36/943	436/18670	0.00267471	0.03753	0.0305428	115/57085/207/324/8992/7832/988/1027/132864/1398/1967/2932/3480/3636/3717/4149/4221/2475/81565/8473/255738/5170/5315/5728/5770/11031/51762/6464/376497/6720/6773/6775/6776/493829/7494/7532	36
GO:0097581	GO:0097581	lamellipodium organization	11/943	82/18670	0.00270219	0.0378166	0.0307761	348110/23603/9759/2475/29780/5879/6239/6643/23380/10451/123720	11
GO:0006165	GO:0006165	nucleoside diphosphate phosphorylation	15/943	132/18670	0.00274283	0.0382853	0.0311576	957/221937/9759/3091/3099/3939/10762/8473/5208/5230/5315/81929/7175/26137/51341	15
GO:0030324	GO:0030324	lung development	18/943	172/18670	0.00275511	0.0383568	0.0312157	93/83716/1956/1977/2033/10365/3845/3976/5594/4851/5154/5156/5754/157506/4087/6720/10413/23414	18
GO:0070507	GO:0070507	regulation of microtubule cytoskeleton organization	19/943	186/18670	0.00280745	0.0389843	0.0317264	324/23299/157922/10263/1027/79959/2932/51199/4869/5347/5879/8243/3925/57551/7013/91147/7175/137886/7514	19
GO:0033673	GO:0033673	negative regulation of kinase activity	24/943	257/18670	0.00284326	0.0393796	0.0320481	207/324/1026/1027/11261/23603/142679/1852/9052/51527/3480/3843/4221/90007/4869/5170/5347/5728/5770/2810/80851/140775/11329/7532	24
GO:0051057	GO:0051057	positive regulation of small GTPase mediated signal transduction	10/943	71/18670	0.00289299	0.0398623	0.032441	1399/2151/3717/3845/9448/4851/5879/6464/8036/6655	10
GO:0071479	GO:0071479	cellular response to ionizing radiation	10/943	71/18670	0.00289299	0.0398623	0.032441	472/1026/9575/8091/1432/25836/54107/2547/10413/10269	10
GO:0055123	GO:0055123	digestive system development	16/943	146/18670	0.00291842	0.0401095	0.0326422	93/1026/1399/1956/3091/3274/688/25836/4851/5156/639/4087/4088/64321/7042/7494	16
GO:0042770	GO:0042770	signal transduction in response to DNA damage	15/943	133/18670	0.00295103	0.0403969	0.032876	1820/472/7832/835/988/1026/1027/8738/2033/1432/4194/5347/2810/7029/10269	15
GO:0005996	GO:0005996	monosaccharide metabolic process	26/943	287/18670	0.0029544	0.0403969	0.032876	207/7915/2683/200186/8445/2033/221937/2932/3099/3486/3636/1432/90007/2475/8473/5091/5160/5163/5208/5230/5315/23275/5467/6095/27230/10269	26
GO:0006839	GO:0006839	mitochondrial transport	24/943	258/18670	0.00298943	0.0407242	0.0331424	27109/578/10018/664/285521/84277/134266/2932/10456/3099/3308/83943/5599/63933/203245/5018/2810/118980/54978/6720/7029/26515/7532/7534	24
GO:0051306	GO:0051306	mitotic sister chromatid separation	9/943	60/18670	0.00299354	0.0407242	0.0331424	324/472/9184/8697/996/81620/9700/5347/7175	9
GO:0030111	GO:0030111	regulation of Wnt signaling pathway	31/943	363/18670	0.00310362	0.0420697	0.0342374	324/25805/8945/5218/1454/1457/56998/1749/374946/1956/50943/2932/51527/3065/10042/23499/1432/4851/5690/5717/5754/6424/9368/4088/64321/6788/83439/7074/10413/9839/84133	31
GO:0034329	GO:0034329	cell junction assembly	34/943	409/18670	0.00310813	0.0420697	0.0342374	119/324/627/829/64084/23603/1399/2045/2555/3678/23499/9448/92140/27020/9423/4915/4916/84612/5170/79834/5364/23129/5728/5789/5879/55920/389/6495/4088/7057/7094/7408/123720/54361	34
GO:0002262	GO:0002262	myeloid cell homeostasis	16/943	147/18670	0.0031256	0.0421995	0.034343	91/578/10018/50943/2624/3091/3162/3658/3717/10365/1432/54892/9991/6229/29766/51341	16
GO:0007272	GO:0007272	ensheathment of neurons	15/943	134/18670	0.00317207	0.0422943	0.0344202	55331/23205/207/2064/3766/83742/2475/4915/4916/5467/5660/5728/9444/5914/7038	15
GO:0008366	GO:0008366	axon ensheathment	15/943	134/18670	0.00317207	0.0422943	0.0344202	55331/23205/207/2064/3766/83742/2475/4915/4916/5467/5660/5728/9444/5914/7038	15
GO:0018210	GO:0018210	peptidyl-threonine modification	15/943	134/18670	0.00317207	0.0422943	0.0344202	91/207/1454/1457/8445/63917/156/2932/5594/5599/2475/5170/5347/7046/65267	15
GO:0046939	GO:0046939	nucleotide phosphorylation	15/943	134/18670	0.00317207	0.0422943	0.0344202	957/221937/9759/3091/3099/3939/10762/8473/5208/5230/5315/81929/7175/26137/51341	15
GO:0048565	GO:0048565	digestive tract development	15/943	134/18670	0.00317207	0.0422943	0.0344202	93/1026/1399/1956/3091/3274/688/25836/4851/5156/639/4087/4088/64321/7042	15
GO:0060576	GO:0060576	intestinal epithelial cell development	4/943	13/18670	0.00320432	0.0423919	0.0344996	1026/3091/688/639	4
GO:1902894	GO:1902894	negative regulation of pri-miRNA transcription by RNA polymerase II	4/943	13/18670	0.00320432	0.0423919	0.0344996	9759/4775/5467/7528	4
GO:0060193	GO:0060193	positive regulation of lipase activity	10/943	72/18670	0.00321103	0.0423919	0.0344996	27/627/6352/3491/1956/4915/4916/5156/5170/389	10
GO:0061180	GO:0061180	mammary gland epithelium development	10/943	72/18670	0.00321103	0.0423919	0.0344996	207/367/8945/595/3091/3717/5594/9423/6239/54361	10
GO:0046034	GO:0046034	ATP metabolic process	27/943	304/18670	0.00326912	0.0430528	0.0350375	27109/10845/1340/84277/957/221937/9759/3091/3099/23479/3939/4541/4696/4697/4712/10762/8473/5208/5230/5315/6392/81929/6472/6901/7175/26137/51341	27
GO:0008406	GO:0008406	gonad development	21/943	217/18670	0.00333306	0.0435145	0.0354132	192670/367/409/472/10018/835/595/1399/1515/8322/3157/83943/8195/5156/5914/157506/8879/7042/7046/54361/23414	21
GO:0036294	GO:0036294	cellular response to decreased oxygen levels	21/943	217/18670	0.00333306	0.0435145	0.0354132	207/664/947/132864/2033/3091/3162/378938/4194/2475/4609/4851/5163/5230/5467/5690/5717/5728/6095/26608/29979	21
GO:0001706	GO:0001706	endoderm formation	8/943	50/18670	0.00334191	0.0435145	0.0354132	1284/8091/3678/3912/4313/4318/4087/64321	8
GO:0010718	GO:0010718	positive regulation of epithelial to mesenchymal transition	8/943	50/18670	0.00334191	0.0435145	0.0354132	25805/2475/4851/4087/4088/7042/7046/7074	8
GO:0061041	GO:0061041	regulation of wound healing	16/943	148/18670	0.00334477	0.0435145	0.0354132	947/1026/1027/1398/2475/4627/5154/5156/5467/5728/6239/4088/6915/7057/54361/7494	16
GO:0003170	GO:0003170	heart valve development	9/943	61/18670	0.00335771	0.0435264	0.0354229	3491/54567/53834/25831/4194/2475/4851/639/7042	9
GO:1902307	GO:1902307	positive regulation of sodium ion transmembrane transport	5/943	21/18670	0.00336193	0.0435264	0.0354229	483/11261/154043/5348/65267	5
GO:0042063	GO:0042063	gliogenesis	26/943	290/18670	0.00339812	0.0437392	0.0355961	207/430/25825/664/29956/1399/1956/1967/2016/2064/2065/3065/3766/3845/3912/3976/5594/57721/2475/4851/4915/4916/5728/23380/7042/7074	26
GO:0001889	GO:0001889	liver development	15/943	135/18670	0.00340655	0.0437392	0.0355961	595/1956/3157/3162/3184/3845/4851/255738/5315/79810/5914/4088/54361/7494/10269	15
GO:0001782	GO:0001782	B cell homeostasis	6/943	30/18670	0.00341916	0.0437392	0.0355961	578/10018/50943/3091/115650/10673	6
GO:0001844	GO:0001844	protein insertion into mitochondrial membrane involved in apoptotic signaling pathway	6/943	30/18670	0.00341916	0.0437392	0.0355961	10018/5599/2810/7029/7532/7534	6
GO:0071480	GO:0071480	cellular response to gamma radiation	6/943	30/18670	0.00341916	0.0437392	0.0355961	472/1026/54107/2547/10413/10269	6
GO:0000302	GO:0000302	response to reactive oxygen species	22/943	232/18670	0.00346225	0.0441849	0.0359588	8754/207/578/8678/664/695/1398/1545/1956/3162/3184/10365/3939/5594/5599/4313/4318/4541/5156/5660/5831/7168	22
GO:0090630	GO:0090630	activation of GTPase activity	12/943	97/18670	0.00351411	0.0447282	0.0364009	23603/1398/1399/85440/81565/4916/55920/9905/23216/54662/11138/7074	12
GO:0030323	GO:0030323	respiratory tube development	18/943	176/18670	0.00352985	0.0447282	0.0364009	93/83716/1956/1977/2033/10365/3845/3976/5594/4851/5154/5156/5754/157506/4087/6720/10413/23414	18
GO:0050796	GO:0050796	regulation of insulin secretion	18/943	176/18670	0.00352985	0.0447282	0.0364009	23568/8938/353500/9024/6352/952/9575/3091/3717/9448/90007/5208/5467/5879/27230/6566/6720/7074	18
GO:0006401	GO:0006401	RNA catabolic process	33/943	397/18670	0.00354925	0.04481	0.0364675	27161/192670/207/472/7832/28960/2081/3184/389421/57819/1432/57721/2475/55149/4869/5690/5717/9698/23369/4736/6136/6146/6147/6152/6157/6122/6165/6133/6229/26135/3842/7514/7534	33
GO:0000086	GO:0000086	G2/M transition of mitotic cell cycle	23/943	247/18670	0.00356344	0.04481	0.0364675	472/9024/8945/595/5218/1026/79959/63967/1454/80028/1112/79441/8091/10657/22822/5347/5690/5717/55920/25942/57551/7846/7532	23
GO:0007596	GO:0007596	blood coagulation	29/943	336/18670	0.00356645	0.04481	0.0364675	409/29071/708/829/947/1278/160851/30846/953/2151/2192/2624/2677/3065/3717/5594/4627/5154/5156/5170/5294/5879/6915/7057/7094/7301/10451/7534/23414	29
GO:0007568	GO:0007568	aging	28/943	321/18670	0.00357811	0.04481	0.0364675	207/472/578/83596/8678/811/821/835/1026/1284/1515/8091/3845/5594/1432/8550/4316/4335/23515/2475/4869/5728/26156/27230/25942/6720/7412/10269	28
GO:0071375	GO:0071375	cellular response to peptide hormone stimulus	28/943	321/18670	0.00357811	0.04481	0.0364675	115/57085/207/324/8992/988/132864/1398/2932/3480/3717/4149/4221/81565/8473/255738/5170/5315/5728/5770/11031/51762/6464/6720/6776/493829/7494/7532	28
GO:0001503	GO:0001503	ossification	33/943	398/18670	0.00368891	0.0460197	0.037452	93/207/353500/23601/1278/56998/3491/1749/1956/2131/9759/3091/3486/3636/22801/3726/5594/1432/4209/4221/4325/4313/25836/4851/5364/9770/26156/860/23314/4088/7042/54361/10269	33
GO:0010631	GO:0010631	epithelial cell migration	30/943	352/18670	0.00369188	0.0460197	0.037452	8754/207/84913/811/23603/1545/54567/54566/27086/2624/3091/3162/23499/9448/4318/2475/4627/4851/5170/23129/5467/5613/5728/6239/6776/6915/7042/7046/7057/9839	30
GO:0071383	GO:0071383	cellular response to steroid hormone stimulus	23/943	248/18670	0.0037459	0.0465847	0.0379118	11057/367/409/10018/811/9575/153222/1956/1977/2033/2100/2274/27086/3065/3717/200845/9975/2063/5467/5914/6095/10413/51341	23
GO:0055025	GO:0055025	positive regulation of cardiac muscle tissue development	9/943	62/18670	0.00375581	0.0465999	0.0379242	409/2065/5594/1432/2475/4851/5292/10413/23414	9
GO:0030071	GO:0030071	regulation of mitotic metaphase/anaphase transition	8/943	51/18670	0.00379185	0.0468303	0.0381117	324/472/9184/8697/81620/9700/5347/7175	8
GO:0051496	GO:0051496	positive regulation of stress fiber assembly	8/943	51/18670	0.00379185	0.0468303	0.0381117	3984/2475/5879/389/4088/7046/7168/54361	8
GO:0051056	GO:0051056	regulation of small GTPase mediated signal transduction	29/943	338/18670	0.00387949	0.0478025	0.0389029	27/94134/2909/1398/1399/2151/121512/23096/440073/3717/3845/9448/4851/8473/51196/5879/10928/5863/389/6464/8036/23094/6655/23380/9754/3925/7042/7074/10451	29
GO:0046879	GO:0046879	hormone secretion	27/943	308/18670	0.00390672	0.048011	0.0390726	93/23568/8938/353500/9024/695/6352/952/9575/10815/1956/8322/3091/3717/3976/9448/90007/5208/5467/51762/5879/27230/6566/4087/399979/6720/7074	27
GO:0048762	GO:0048762	mesenchymal cell differentiation	21/943	220/18670	0.00391433	0.048011	0.0390726	25805/23603/2932/3091/8091/3182/5594/2475/4851/65979/23275/5728/157506/10509/4087/4088/7042/7046/7074/54361/9839	21
GO:0021537	GO:0021537	telencephalon development	23/943	249/18670	0.00393612	0.0480583	0.0391111	664/7832/1398/1399/1749/1956/2016/2131/2932/3065/3091/3912/8195/81565/51199/4900/4915/5728/5914/23380/10579/6434/9839	23
GO:0071560	GO:0071560	cellular response to transforming growth factor beta stimulus	23/943	249/18670	0.00393612	0.0480583	0.0391111	91/93/8754/409/25805/1278/1284/1398/1399/2033/2734/4221/5170/4087/4088/22938/7042/7046/7057/54361/7525/51341/6935	23
GO:0031572	GO:0031572	G2 DNA damage checkpoint	6/943	31/18670	0.00406164	0.0494782	0.0402666	472/63967/1112/8091/5347/57551	6
GO:0006163	GO:0006163	purine nucleotide metabolic process	35/943	432/18670	0.0041114	0.0499707	0.0406674	84836/23205/115/136/27109/1743/84277/957/221937/2977/9759/3091/3094/3099/3157/51144/3939/260425/4522/10762/8473/53354/5160/5163/5208/5230/5315/5631/6095/79966/81929/6901/7175/26137/51341	35

## Sheet: EnrichmentGO_CC
	ID	Description	GeneRatio	BgRatio	pvalue	p.adjust	qvalue	geneID	Count
GO:0005667	GO:0005667	transcription factor complex	48/979	415/19717	4.6336e-08	2.84967e-05	2.50215e-05	430/10438/595/1107/9575/1457/1870/2033/54815/57459/112495/10456/3065/9759/3091/3182/3238/3726/688/4149/9440/29079/10725/4775/9975/5450/5451/5467/5914/11317/860/23314/6421/25942/6495/4087/4088/64321/6883/79101/83439/7029/2547/10413/7528/51341/6935/463	48
GO:0016581	GO:0016581	NuRD complex	6/979	15/19717	5.01598e-05	0.00704589	0.00618664	1107/1457/54815/57459/3065/51341	6
GO:0090545	GO:0090545	CHD-type complex	6/979	15/19717	5.01598e-05	0.00704589	0.00618664	1107/1457/54815/57459/3065/51341	6
GO:0030176	GO:0030176	integral component of endoplasmic reticulum membrane	20/979	150/19717	5.40748e-05	0.00704589	0.00618664	55331/811/821/51009/8818/2081/23344/2131/6253/7095/8879/84888/6892/26608/113419/55161/23471/7494/118813/10269	20
GO:0070160	GO:0070160	tight junction	18/979	128/19717	6.23252e-05	0.00704589	0.00618664	51421/324/11149/595/9069/1364/54566/55327/260425/92140/84612/57125/57826/23094/7046/54532/7408/65267	18
GO:0031301	GO:0031301	integral component of organelle membrane	35/979	350/19717	6.90444e-05	0.00704589	0.00618664	53947/55331/578/664/811/821/55501/285521/51009/8818/9583/2081/23344/2131/2555/51124/63933/5018/55670/6253/7095/8879/84888/6892/26608/113419/199953/55161/23471/201158/9341/8674/7494/118813/10269	35
GO:0031300	GO:0031300	intrinsic component of organelle membrane	37/979	381/19717	8.01972e-05	0.00704589	0.00618664	53947/55331/578/664/811/821/55501/285521/51009/8818/1889/9583/2081/23344/2131/2555/51124/63933/5018/55670/6253/7095/8879/84888/6892/26608/113419/199953/55161/23471/201158/9341/8674/7494/51114/118813/10269	37
GO:0031227	GO:0031227	intrinsic component of endoplasmic reticulum membrane	20/979	158/19717	0.000112754	0.00822992	0.00722627	55331/811/821/51009/8818/2081/23344/2131/6253/7095/8879/84888/6892/26608/113419/55161/23471/7494/118813/10269	20
GO:0005923	GO:0005923	bicellular tight junction	17/979	123/19717	0.000122774	0.00822992	0.00722627	51421/324/11149/595/9069/1364/54566/55327/260425/92140/84612/57125/57826/7046/54532/7408/65267	17
GO:0005635	GO:0005635	nuclear envelope	42/979	464/19717	0.00013382	0.00822992	0.00722627	23/307/23299/663/664/8315/811/11335/894/29956/79603/55308/11269/23333/1956/2081/10456/3843/4001/92140/81565/10762/55916/23239/84950/23369/6277/81929/7779/4088/6720/7341/199953/55161/54863/7175/6434/7301/7514/11260/10269/163087	42
GO:0043296	GO:0043296	apical junction complex	18/979	143/19717	0.000261362	0.013268	0.01165	51421/324/11149/595/9069/1364/54566/55327/260425/92140/84612/57125/57826/57619/7046/54532/7408/65267	18
GO:0000790	GO:0000790	nuclear chromatin	35/979	376/19717	0.000279575	0.013268	0.01165	367/2186/10951/11335/1107/1457/1663/1749/157570/54815/57459/3065/3091/10042/3662/3726/10365/4149/4209/4221/4609/25836/23126/5467/5914/860/25942/51547/4087/4088/6602/7227/7528/51341/9839	35
GO:0005819	GO:0005819	spindle	33/979	347/19717	0.000280462	0.013268	0.01165	207/23568/472/10951/11335/996/22832/150468/1663/9700/2669/79441/9371/9903/4134/5594/1432/57509/4627/81565/51199/4869/5347/84440/55920/23157/989/8243/55171/7013/199953/7175/137886	33
GO:0090575	GO:0090575	RNA polymerase II transcription factor complex	19/979	166/19717	0.000602399	0.0264625	0.0232354	430/1870/3091/3182/3726/4149/9440/29079/9975/5450/5451/5467/5914/6421/4087/4088/6883/7029/10413	19
GO:0034399	GO:0034399	nuclear periphery	16/979	131/19717	0.000784959	0.0321833	0.0282585	6310/3717/4001/4221/22880/23515/26502/862/23314/6421/8243/22938/6732/7175/11260/7528	16
GO:0016363	GO:0016363	nuclear matrix	14/979	109/19717	0.000996847	0.0383163	0.0336436	6310/3717/4001/4221/22880/23515/862/23314/6421/8243/22938/6732/11260/7528	14
GO:0000776	GO:0000776	kinetochore	16/979	135/19717	0.00108794	0.0393577	0.034558	324/9184/81620/55839/253635/55355/81565/5347/9770/81929/23157/989/25942/8243/7175/7514	16
GO:0061695	GO:0061695	transferase complex	transferring phosphorus-containing groups	259/19717	0.00118822	0.0405976	0.0356467	91/93/8678/595/894/5218/1026/27297/2081/3480/5287/5294/5315/23649/54107/10621/5631/23248/55209/140775/22938/6883/7046/55697/51341	25
GO:0000775	GO:0000775	chromosome	centromeric region	193/19717	0.00152673	0.0494179	0.0433913	324/9184/10951/11335/81620/55839/157570/253635/55355/81565/5347/9770/55920/81929/23157/989/25942/8243/7175/7514	20

## Sheet: EnrichmentGO_MF
	ID	Description	GeneRatio	BgRatio	pvalue	p.adjust	qvalue	geneID	Count
GO:0001228	GO:0001228	DNA-binding transcription activator activity	48/952	439/17696	2.40877e-06	0.000756439	0.000702575	367/1820/10620/988/9575/153222/1749/1870/1999/2033/2120/2624/84662/29841/3091/8091/3198/3215/3221/3662/3726/688/4094/4209/4609/10725/4775/4782/4851/5326/30062/11317/6095/6239/860/23314/6495/4087/4088/64321/6720/6773/6775/6776/7024/7029/9839/51193	48
GO:0140297	GO:0140297	NA	41/952	351/17696	2.53957e-06	0.000756439	0.000702575	307/84913/11176/10438/811/200186/64784/56919/1977/2033/2274/27086/50943/2932/3065/9759/3091/3221/688/1432/9969/9440/29079/4209/166968/8195/92140/4609/54892/4869/5467/860/25942/4087/4088/22938/7341/10579/10413/51341/9658	41
GO:0001216	GO:0001216	bacterial-type RNA polymerase transcriptional activator activity	48/952	440/17696	2.5671e-06	0.000756439	0.000702575	367/1820/10620/988/9575/153222/1749/1870/1999/2033/2120/2624/84662/29841/3091/8091/3198/3215/3221/3662/3726/688/4094/4209/4609/10725/4775/4782/4851/5326/30062/11317/6095/6239/860/23314/6495/4087/4088/64321/6720/6773/6775/6776/7024/7029/9839/51193	48
GO:0019838	GO:0019838	growth factor binding	21/952	137/17696	1.34551e-05	0.00297357	0.00276183	91/93/1278/1282/3491/1956/2064/2065/53834/2734/10456/3480/3486/4915/4916/9180/5154/5156/6464/7046/7057	21
GO:0033613	GO:0033613	activating transcription factor binding	15/952	85/17696	4.28097e-05	0.00756875	0.0070298	84913/56919/2033/3065/9759/3221/4209/4609/4869/25942/4087/4088/10413/51341/9658	15
GO:0019199	GO:0019199	transmembrane receptor protein kinase activity	14/952	79/17696	7.28828e-05	0.0107381	0.00997343	91/93/1944/1956/2045/2064/2065/53834/3480/4915/4916/5156/7046/7301	14
GO:0004713	GO:0004713	protein tyrosine kinase activity	19/952	134/17696	0.000101241	0.0117356	0.0108999	27/695/25778/8445/1944/1956/2045/2064/2065/53834/2444/3480/3717/4915/4916/5156/79834/7301/7525	19
GO:0051059	GO:0051059	NF-kappaB binding	8/952	29/17696	0.000106204	0.0117356	0.0108999	307/2033/50943/2932/3065/92140/4869/5467	8
GO:0001217	GO:0001217	bacterial-type RNA polymerase transcriptional repressor activity	27/952	242/17696	0.000270576	0.023919	0.0222158	2909/430/7832/2016/2120/221937/23119/8091/3166/11278/4149/4335/4609/4775/9975/2063/5467/639/7227/7528/26137/57659/51341/84524/6935/9839/463	27
GO:0001227	GO:0001227	DNA-binding transcription repressor activity	27/952	242/17696	0.000270576	0.023919	0.0222158	2909/430/7832/2016/2120/221937/23119/8091/3166/11278/4149/4335/4609/4775/9975/2063/5467/639/7227/7528/26137/57659/51341/84524/6935/9839/463	27
GO:0046332	GO:0046332	SMAD binding	13/952	80/17696	0.000320541	0.0257599	0.0239256	91/93/1278/2280/8091/4221/4087/4088/22938/7046/7528/51341/9839	13
GO:0004714	GO:0004714	transmembrane receptor protein tyrosine kinase activity	11/952	62/17696	0.000419824	0.0290094	0.0269437	1944/1956/2045/2064/2065/53834/3480/4915/4916/5156/7301	11
GO:0004674	GO:0004674	protein serine/threonine kinase activity	41/952	439/17696	0.000426609	0.0290094	0.0269437	22848/91/93/207/472/9024/5218/1454/1457/25778/8445/1956/2081/10922/156/2932/3984/4214/9448/5594/1432/5599/8550/50488/2872/2475/5170/5294/5292/5347/5613/6732/9262/6788/140901/11329/57551/7046/140803/9706/65267	41
GO:0000900	GO:0000900	translation repressor activity	5/952	15/17696	0.000851255	0.0486639	0.0451986	10658/132864/51247/5914/6470	5
GO:0005161	GO:0005161	platelet-derived growth factor receptor binding	5/952	15/17696	0.000851255	0.0486639	0.0451986	2081/3678/5154/5156/5728	5
GO:0042826	GO:0042826	histone deacetylase binding	15/952	111/17696	0.000880794	0.0486639	0.0451986	595/50943/3065/9759/3091/3184/3838/5599/4209/166968/25836/639/5879/5914/6421	15

## Sheet: KEGG
	ID	Description	setSize	enrichmentScore	NES	pvalue	p.adjust	qvalues	rank	leading_edge	core_enrichment
hsa04659	hsa04659	Th17 cell differentiation	18	-0.563075	-1.90249	0.00324957	0.332946	0.300845	234	tags=56%, list=21%, signal=45%	3662/6774/917/3717/5599/1432/6095/5914/5594/2475
hsa01524	hsa01524	Platinum drug resistance	12	-0.581355	-1.72291	0.0142796	0.332946	0.300845	198	tags=58%, list=18%, signal=48%	207/596/1026/5170/4437/578/5594
hsa05221	hsa05221	Acute myeloid leukemia	14	-0.543012	-1.69459	0.0197148	0.332946	0.300845	319	tags=64%, list=29%, signal=46%	5467/4609/83439/6774/207/5914/5292/5594/2475
hsa04658	hsa04658	Th1 and Th2 cell differentiation	12	-0.561028	-1.67542	0.0215857	0.332946	0.300845	220	tags=50%, list=20%, signal=41%	917/3717/5599/1432/5594/11317
hsa04071	hsa04071	Sphingolipid signaling pathway	13	-0.553567	-1.6866	0.0226141	0.332946	0.300845	198	tags=62%, list=18%, signal=51%	207/596/130367/5170/5599/1432/5594/8879
hsa05145	hsa05145	Toxoplasmosis	12	-0.561078	-1.66102	0.0251455	0.332946	0.300845	229	tags=67%, list=21%, signal=53%	6774/207/596/3717/5170/5599/1432/5594
hsa04928	hsa04928	Parathyroid hormone synthesis, secretion and action	12	-0.557761	-1.65177	0.0262063	0.332946	0.300845	317	tags=67%, list=29%, signal=48%	1956/9586/9368/596/1026/115/5594/409
hsa04723	hsa04723	Retrograde endocannabinoid signaling	12	-0.562163	-1.66507	0.0266364	0.332946	0.300845	224	tags=67%, list=20%, signal=54%	2570/4541/4696/5599/1432/115/5594/4712
hsa04261	hsa04261	Adrenergic signaling in cardiomyocytes	10	-0.596308	-1.65856	0.0275137	0.332946	0.300845	276	tags=70%, list=25%, signal=53%	9586/7168/207/596/1432/115/5594
hsa04072	hsa04072	Phospholipase D signaling pathway	13	-0.538261	-1.64227	0.0301205	0.332946	0.300845	198	tags=46%, list=18%, signal=38%	207/255189/5156/115/5594/2475
hsa01522	hsa01522	Endocrine resistance	22	-0.43776	-1.57548	0.0348205	0.332946	0.300845	198	tags=36%, list=18%, signal=30%	207/596/1026/5599/1432/115/5594/2475
hsa05214	hsa05214	Glioma	15	-0.497266	-1.58972	0.0378708	0.332946	0.300845	198	tags=40%, list=18%, signal=33%	207/1026/5156/578/5594/2475
hsa05231	hsa05231	Choline metabolism in cancer	15	-0.490233	-1.55953	0.0416578	0.332946	0.300845	198	tags=60%, list=18%, signal=50%	1956/10434/207/255189/5170/5599/5156/5594/2475
hsa04140	hsa04140	Autophagy - animal	14	-0.501066	-1.56987	0.0423005	0.332946	0.300845	302	tags=57%, list=27%, signal=42%	664/2081/207/596/5170/5599/5594/2475
hsa05200	hsa05200	Pathways in cancer	70	-0.293478	-1.40436	0.0468669	0.332946	0.300845	198	tags=29%, list=18%, signal=25%	207/8322/596/10928/3717/1026/1282/5599/5156/4149/1398/4437/115/5914/578/5292/5594/367/2475/7484
hsa05170	hsa05170	Human immunodeficiency virus 1 infection	19	-0.445505	-1.53179	0.0496117	0.332946	0.300845	238	tags=58%, list=21%, signal=46%	1399/917/207/596/5599/1432/1398/578/5594/2475/8945
hsa04664	hsa04664	Fc epsilon RI signaling pathway	11	-0.534249	-1.54276	0.0520279	0.332946	0.300845	198	tags=55%, list=18%, signal=45%	207/255189/5170/5599/1432/5594
hsa05165	hsa05165	Human papillomavirus infection	37	-0.353868	-1.45396	0.0530356	0.332946	0.300845	276	tags=49%, list=25%, signal=38%	472/1956/9586/83439/22801/9368/207/8322/1026/1282/84612/5315/578/5594/1278/2475/7484/11317
hsa04015	hsa04015	Rap1 signaling pathway	25	-0.399088	-1.48793	0.0582312	0.346322	0.312932	130	tags=32%, list=12%, signal=29%	5156/1432/7408/84612/1398/115/7094/5594
hsa05222	hsa05222	Small cell lung cancer	13	-0.490771	-1.50354	0.0650372	0.36746	0.332032	198	tags=54%, list=18%, signal=45%	4609/207/596/1026/1282/4149/578
hsa04210	hsa04210	Apoptosis	16	-0.454443	-1.47992	0.0713525	0.369459	0.333838	318	tags=62%, list=29%, signal=45%	472/2081/8795/207/596/835/5170/5599/578/5594
hsa04926	hsa04926	Relaxin signaling pathway	21	-0.408061	-1.44219	0.0780813	0.369459	0.333838	198	tags=38%, list=18%, signal=32%	207/1282/5599/1432/115/5594/1278/409
hsa04218	hsa04218	Cellular senescence	21	-0.402859	-1.42416	0.0787384	0.369459	0.333838	510	tags=76%, list=46%, signal=42%	1870/5728/132660/7417/4775/4088/3845/894/472/4609/207/1026/1432/5594/2475/8945
hsa04933	hsa04933	AGE-RAGE signaling pathway in diabetic complications	24	-0.388932	-1.42269	0.0799479	0.369459	0.333838	229	tags=42%, list=21%, signal=34%	6774/207/596/3717/1282/5599/1432/5292/5594/1278
hsa04114	hsa04114	Oocyte meiosis	13	-0.474334	-1.44915	0.0817388	0.369459	0.333838	135	tags=46%, list=12%, signal=41%	7534/8243/115/5594/367/8945
hsa05218	hsa05218	Melanoma	12	-0.485993	-1.4459	0.0907368	0.392054	0.354255	198	tags=83%, list=18%, signal=69%	5154/1870/5728/3845/1956/207/1026/5156/578/5594
hsa05215	hsa05215	Prostate cancer	25	-0.371855	-1.37351	0.0965129	0.392054	0.354255	276	tags=44%, list=25%, signal=34%	9586/83439/6935/207/596/1026/5170/5156/5594/367/2475
hsa01200	hsa01200	Carbon metabolism	12	0.514851	1.45098	0.0971462	0.392054	0.354255	74	tags=33%, list=7%, signal=31%	6472/3099/5091/1743
hsa05168	hsa05168	Herpes simplex virus 1 infection	30	0.384907	1.38853	0.103717	0.397607	0.359272	119	tags=23%, list=11%, signal=21%	84671/115509/7639/6352/811/6773/6892
hsa04510	hsa04510	Focal adhesion	32	-0.338471	-1.34186	0.105559	0.397607	0.359272	238	tags=41%, list=21%, signal=33%	1399/22801/207/596/1282/5170/5599/5156/7408/1398/7094/5594/1278
hsa04931	hsa04931	Insulin resistance	14	0.477166	1.41081	0.114389	0.409671	0.370173	52	tags=29%, list=5%, signal=28%	376497/8473/2932/6720
hsa04150	hsa04150	mTOR signaling pathway	17	-0.415584	-1.37704	0.118568	0.409671	0.370173	198	tags=41%, list=18%, signal=34%	207/8322/5170/1977/5594/2475/7484
hsa05223	hsa05223	Non-small cell lung cancer	13	-0.449347	-1.37784	0.119638	0.409671	0.370173	229	tags=46%, list=21%, signal=37%	6774/207/1026/5170/578/5594
hsa04714	hsa04714	Thermogenesis	22	-0.369506	-1.32665	0.138217	0.459367	0.415078	443	tags=68%, list=40%, signal=42%	1340/9658/6392/116228/3845/353500/9586/6598/4541/4696/1432/6602/115/2475/4712
hsa04068	hsa04068	FoxO signaling pathway	26	-0.347502	-1.29133	0.144743	0.460071	0.415713	405	tags=54%, list=37%, signal=35%	4088/3845/894/472/1956/10365/664/6774/207/1026/5170/5599/1432/5594
hsa04912	hsa04912	GnRH signaling pathway	10	-0.479702	-1.3454	0.146571	0.460071	0.415713	187	tags=50%, list=17%, signal=42%	255189/5599/1432/115/5594
hsa04066	hsa04066	HIF-1 signaling pathway	22	-0.358722	-1.28016	0.164303	0.471828	0.426337	229	tags=41%, list=21%, signal=33%	6774/207/596/1026/2023/1977/5594/2475/2872
hsa04621	hsa04621	NOD-like receptor signaling pathway	11	-0.449326	-1.29335	0.170116	0.471828	0.426337	189	tags=55%, list=17%, signal=46%	596/24145/5599/1432/56919/5594
hsa04915	hsa04915	Estrogen signaling pathway	16	-0.393756	-1.28821	0.170483	0.471828	0.426337	317	tags=44%, list=29%, signal=32%	1956/9586/207/596/115/5914/5594
hsa05210	hsa05210	Colorectal cancer	22	-0.359464	-1.27936	0.170515	0.471828	0.426337	317	tags=50%, list=29%, signal=36%	1956/4609/83439/207/596/1026/5599/4437/578/5594/2475
hsa04910	hsa04910	Insulin signaling pathway	17	-0.383145	-1.27171	0.175808	0.471828	0.426337	238	tags=53%, list=21%, signal=42%	1399/207/5170/5599/1977/1398/5594/2475/2872
hsa05226	hsa05226	Gastric cancer	25	-0.336777	-1.25098	0.179397	0.471828	0.426337	198	tags=44%, list=18%, signal=37%	1956/4609/83439/207/8322/596/1026/578/5594/2475/7484
hsa04934	hsa04934	Cushing syndrome	19	-0.370115	-1.26368	0.185185	0.471828	0.426337	276	tags=53%, list=25%, signal=40%	9586/83439/4297/8322/1026/115/5594/4221/7484/4158
hsa04921	hsa04921	Oxytocin signaling pathway	11	0.469644	1.28232	0.190911	0.471828	0.426337	1	tags=9%, list=0%, signal=9%	2977
hsa04060	hsa04060	Cytokine-cytokine receptor interaction	12	0.459304	1.28457	0.197052	0.471828	0.426337	71	tags=25%, list=6%, signal=24%	9180/6352/3976
hsa04010	hsa04010	MAPK signaling pathway	35	-0.300829	-1.22155	0.197951	0.471828	0.426337	198	tags=31%, list=18%, signal=27%	207/255189/5599/5156/1852/1432/4149/1398/5594/2872/409
hsa05225	hsa05225	Hepatocellular carcinoma	30	-0.313275	-1.22635	0.199427	0.471828	0.426337	317	tags=40%, list=29%, signal=29%	1956/4609/83439/6598/207/8322/1026/6602/578/5594/2475/7484
hsa04022	hsa04022	cGMP-PKG signaling pathway	12	0.4485	1.26968	0.200422	0.471828	0.426337	1	tags=8%, list=0%, signal=8%	2977
